# Supplementary material for: Streamlining CRISPR spacer-based bacterial host predictions to decipher the viral dark matter
Source: Nucleic Acids Res. 2021 Mar 2;49(6):3127–38. doi: 10.1093/nar/gkab133 (PMC8034630; doi:10.1093/nar/gkab133)
Supplement: gkab133_Supplemental_Files [file gkab133_supplemental_files.zip]

Archive with 3 entries (3 files):
- supp dataset 1.csv
- supp dataset 2.csv
- Supplementary Tables.docx
