# Supplementary material for: Streamlining CRISPR spacer-based bacterial host predictions to decipher the viral dark matter
Source: Nucleic Acids Res. 2021 Mar 2;49(6):3127–38. doi: 10.1093/nar/gkab133 (PMC8034630; doi:10.1093/nar/gkab133)
Supplement: gkab133_Supplemental_Files [file gkab133_supplemental_files.zip › supp dataset 1.csv]

Accession	Species	Genus	Family	Length	Host	GenBank_Title
MN938931	Streptococcus phage D4446	0	0	33656	Streptococcus thermophilus	Streptococcus phage D4446, complete genome
MT133560	Pseudomonas phage fnug	0	0	278899	Pseudomonas aeruginosa PAO1	Pseudomonas phage fnug, complete genome
MT133561	Pseudomonas phage goonie	0	0	65201	Pseudomonas aeruginosa PAO1	Pseudomonas phage goonie, complete genome
MT133562	Pseudomonas phage willy	0	0	65233	Pseudomonas aeruginosa PAO1	Pseudomonas phage willy, complete genome
MT133563	Pseudomonas phage billy	0	0	65858	Pseudomonas aeruginosa PAO1	Pseudomonas phage billy, complete genome
MT150133	Enterobacteria phage vB_EcoM_IME540	0	Myoviridae	170237	Escherichia coli	Enterobacteria phage vB_EcoM_IME540, complete genome
MT178766	Listeria virus P100plus	0	0	135028	Listeria monocytogenes	Listeria virus P100plus, complete genome
MT178767	Listeria virus P200	0	0	135029	Listeria monocytogenes	Listeria virus P200, complete genome
MT270409	Phaeobacter phage MD18	0	0	149262	Phaeobacter inhibens DSM 17395	Phaeobacter phage MD18, complete genome
MK693005	Klebsiella phage KPR2	Drulisvirus	Podoviridae	44067	Klebsiella pneumoniae	Klebsiella phage KPR2, complete genome
MT276994	Aeromonas phage AhyVDH1	0	Myoviridae	39175	Aeromonas hydrophila	Aeromonas phage AhyVDH1, complete genome
MT135024	Vibrio phage V05	Schizotequatrovirus	Myoviridae	157241	Vibrio parahaemolyticus	Vibrio phage V05, complete genome
MT135025	Vibrio phage V07	Schizotequatrovirus	Myoviridae	349331	Vibrio parahaemolyticus	Vibrio phage V07, complete genome
MT135026	Vibrio phage V09	Schizotequatrovirus	Myoviridae	243881	Vibrio parahaemolyticus	Vibrio phage V09, complete genome
MT151386	Staphylococcus virus Twort	Twortvirus	Herelleviridae	139739	Staphylococcus hyicus	Staphylococcus virus Twort, complete genome
MT157285	Klebsiella phage P-KP2	Slopekvirus	Myoviridae	172138	Klebsiella pneumoniae	Klebsiella phage P-KP2, complete genome
MT176427	Escherichia phage CJ19	0	Siphoviridae	49567	Escherichia coli	Escherichia phage CJ19, complete genome
MT178275	Klebsiella virus KpS8	0	Myoviridae	143800	Klebsiella pneumoniae	Klebsiella virus KpS8, complete genome
MT178448	Vibrio phage vB_VpP_FE11	0	Podoviridae	43397	Vibrio	Vibrio phage vB_VpP_FE11, complete genome
MT179807	Escherichia phage vB_EcoM_IME537	Tequatrovirus	Myoviridae	168642	Escherichia coli	Escherichia phage vB_EcoM_IME537, complete genome
MT188223	Acinetobacter phage vB_AbaM_D22	0	Myoviridae	103539	Acinetobacter sp.	Acinetobacter phage vB_AbaM_D22, complete genome
MT197175	Klebsiella phage VLC5	Drulisvirus	Podoviridae	44932	Klebsiella pneumoniae	Klebsiella phage VLC5, complete genome
MT210154	Xanthomonas phage PPDBI	0	Podoviridae	39980	Xanthomonas campestris	Xanthomonas phage PPDBI, complete genome
MT227924	Vibrio phage phiV208	0	Siphoviridae	45521	Vibrio alginolyticus	Vibrio phage phiV208, complete genome
MT241605	Achromobacter phage AMA1	Steinhofvirus	Siphoviridae	46333	Achromobacter marplatensis	Achromobacter phage AMA1, complete genome
MT241606	Achromobacter phage AMA2	Steinhofvirus	Siphoviridae	46155	Achromobacter marplatensis	Achromobacter phage AMA2, complete genome
MT241607	Achromobacter phage AMA3	Steinhofvirus	Siphoviridae	45901	Achromobacter marplatensis	Achromobacter phage AMA3, complete genome
MT251347	Klebsiella phage LASTA	0	Podoviridae	62420	Klebsiella pneumoniae	Klebsiella phage LASTA, complete genome
MT251348	Klebsiella phage SJM3	0	Podoviridae	62420	Klebsiella pneumoniae	Klebsiella phage SJM3, complete genome
MT254578	Bacillus phage Izhevsk	0	Siphoviridae	168638	Bacillus cereus	Bacillus phage Izhevsk, complete genome
MT259468	Aeromonas phage PS	0	Podoviridae	41082	Aeromonas salmonicida	Aeromonas phage PS, complete genome
MT263719	Acinetobacter virus vB_AbaP_AGC01	Friunavirus	Podoviridae	41231	Acinetobacter baumannii	Acinetobacter virus vB_AbaP_AGC01, complete genome
MT188704	Mesorhizobium phage Cp1R7A-A1	0	Siphoviridae	131434	Mesorhizobium loti	Mesorhizobium phage Cp1R7A-A1, complete genome
MT230534	Pantoea phage vB_PagM_SSEM1	0	Myoviridae	54982	Pantoea agglomerans	Pantoea phage vB_PagM_SSEM1, complete genome
MN604698	Bacillus phage vB_BcM_Sam46	0	Myoviridae	45419	Bacillus cereus	Bacillus phage vB_BcM_Sam46, complete genome
MN956515	Vibrio phage V039C	0	Myoviridae	43405	Vibrio alginolyticus	Vibrio phage V039C, complete genome
MT074450	Salmonella phage faergetype	Tequintavirus	Siphoviridae	110183	Salmonella enterica	Salmonella phage faergetype, complete genome
MT074460	Salmonella phage bux	Tequintavirus	Siphoviridae	112486	Salmonella enterica	Salmonella phage bux, complete genome
MT074469	Salmonella phage rabagast	Kuttervirus	Ackermannviridae	143249	Salmonella enterica	Salmonella phage rabagast, complete genome
MT074472	Salmonella phage bering	Kuttervirus	Ackermannviridae	156130	Salmonella enterica	Salmonella phage bering, complete genome
MT074476	Salmonella phage kage	Kuttervirus	Ackermannviridae	157658	Salmonella enterica	Salmonella phage kage, complete genome
MT074478	Salmonella phage moki	Kuttervirus	Ackermannviridae	158230	Salmonella enterica	Salmonella phage moki, complete genome
MT084350	Xylella phage Xfas53	0	Podoviridae	35839	Xylella fastidiosa	Xylella phage Xfas53, complete genome
MT108723	Pseudomonas phage Epa1	Bruynoghevirus	Podoviridae	45230	Pseudomonas sp.	Pseudomonas phage Epa1, complete genome
MT108724	Pseudomonas phage Epa2	Bruynoghevirus	Podoviridae	43299	Pseudomonas sp.	Pseudomonas phage Epa2, complete genome
MT108725	Pseudomonas phage Epa5	0	Siphoviridae	64096	Pseudomonas sp.	Pseudomonas phage Epa5, complete genome
MT108727	Pseudomonas phage Epa11	Pbunavirus	Myoviridae	66800	Pseudomonas sp.	Pseudomonas phage Epa11, complete genome
MT108728	Pseudomonas phage Epa17	Nankokuvirus	Myoviridae	88859	Pseudomonas sp.	Pseudomonas phage Epa17, complete genome
MT108729	Pseudomonas phage Epa22	Pbunavirus	Myoviridae	65897	Pseudomonas sp.	Pseudomonas phage Epa22, complete genome
MT108730	Pseudomonas phage Epa24	Nankokuvirus	Myoviridae	88728	Pseudomonas sp.	Pseudomonas phage Epa24, complete genome
MT108731	Pseudomonas phage Epa43	0	Siphoviridae	64323	Pseudomonas sp.	Pseudomonas phage Epa43, complete genome
MT114158	Mycobacterium phage Polymorphads	Fromanvirus	Siphoviridae	51393	Mycolicibacterium smegmatis	Mycobacterium phage Polymorphads, complete genome
MT114159	Mycobacterium phage Ein37	Gilesvirus	Siphoviridae	53748	Mycolicibacterium smegmatis MC2 155	Mycobacterium phage Ein37, complete genome
MT114160	Gordonia phage Breezic	Woesvirus	Siphoviridae	76057	Gordonia terrae	Gordonia phage Breezic, complete genome
MT114161	Arthrobacter phage JKerns	Marthavirus	Myoviridae	50789	Arthrobacter sp. ATCC 21022	Arthrobacter phage JKerns, complete genome
MT114162	Streptomyces phage Moab	0	Siphoviridae	129370	Streptomyces griseofuscus	Streptomyces phage Moab, complete genome
MT114163	Mycobacterium phage Settecandela	0	Myoviridae	145208	Mycolicibacterium smegmatis	Mycobacterium phage Settecandela, complete genome
MT114164	Mycobacterium phage Veteran	Cheoctovirus	Siphoviridae	56147	Mycolicibacterium smegmatis MC2 155	Mycobacterium phage Veteran, complete genome
MT114165	Mycobacterium phage BadStone	Kostyavirus	Siphoviridae	75679	Mycobacterium	Mycobacterium phage BadStone, complete genome
MT114166	Microbacterium phage Nike	0	Siphoviridae	62393	Microbacterium foliorum	Microbacterium phage Nike, complete genome
MT114167	Mycobacterium phage Phanphagia	Cheoctovirus	Siphoviridae	59699	Mycolicibacterium smegmatis MC2 155	Mycobacterium phage Phanphagia, complete genome
MT118288	Pseudomonas phage Epa4	Bruynoghevirus	Podoviridae	45439	Pseudomonas sp.	Pseudomonas phage Epa4, complete genome
MT118289	Pseudomonas phage Epa7	Pbunavirus	Myoviridae	65629	Pseudomonas sp.	Pseudomonas phage Epa7, complete genome
MT118290	Pseudomonas phage Epa10	Pbunavirus	Myoviridae	66774	Pseudomonas sp.	Pseudomonas phage Epa10, complete genome
MT118291	Pseudomonas phage Epa12	Pbunavirus	Myoviridae	66520	Pseudomonas sp.	Pseudomonas phage Epa12, complete genome
MT118292	Pseudomonas phage Epa13	Pbunavirus	Myoviridae	65680	Pseudomonas sp.	Pseudomonas phage Epa13, complete genome
MT118293	Pseudomonas phage Epa14	Pbunavirus	Myoviridae	65797	Pseudomonas sp.	Pseudomonas phage Epa14, complete genome
MT118294	Pseudomonas phage Epa16	Nankokuvirus	Myoviridae	88727	Pseudomonas sp.	Pseudomonas phage Epa16, complete genome
MT118295	Pseudomonas phage Epa18	Nankokuvirus	Myoviridae	83260	Pseudomonas sp.	Pseudomonas phage Epa18, complete genome
MT118296	Pseudomonas phage Epa19	0	Siphoviridae	32090	Pseudomonas sp.	Pseudomonas phage Epa19, complete genome
MT118297	Pseudomonas phage Epa20	Pbunavirus	Myoviridae	66505	Pseudomonas sp.	Pseudomonas phage Epa20, complete genome
MT118298	Pseudomonas phage Epa21	Pbunavirus	Myoviridae	66764	Pseudomonas sp.	Pseudomonas phage Epa21, complete genome
MT118299	Pseudomonas phage Epa25	Pbunavirus	Myoviridae	66811	Pseudomonas sp.	Pseudomonas phage Epa25, complete genome
MT118300	Pseudomonas phage Epa26	Nankokuvirus	Myoviridae	88805	Pseudomonas sp.	Pseudomonas phage Epa26, complete genome
MT118301	Pseudomonas phage Epa33	0	Podoviridae	64021	Pseudomonas sp.	Pseudomonas phage Epa33, complete genome
MT118302	Pseudomonas phage Epa38	Yuavirus	Siphoviridae	61775	Pseudomonas sp.	Pseudomonas phage Epa38, complete genome
MT118303	Pseudomonas phage Epa39	Pbunavirus	Myoviridae	66708	Pseudomonas sp.	Pseudomonas phage Epa39, complete genome
MT118304	Pseudomonas phage Epa40	Septimatrevirus	Siphoviridae	42788	Pseudomonas sp.	Pseudomonas phage Epa40, complete genome
MT118305	Pseudomonas phage Epa41	Septimatrevirus	Siphoviridae	43258	Pseudomonas sp.	Pseudomonas phage Epa41, complete genome
MT119359	Enterococcus phage heks	Efquatrovirus	Siphoviridae	39708	Enterococcus faecalis	Enterococcus phage heks, complete genome
MT119360	Enterococcus phage nattely	0	Siphoviridae	85669	Enterococcus faecalis	Enterococcus phage nattely, complete genome
MT119361	Enterococus phage vipetofem	0	Siphoviridae	85371	Enterococcus faecalis	Enterococus phage vipetofem, complete genome
MT119362	Pseudomonas phage clash	Bruynoghevirus	Podoviridae	44912	Pseudomonas aeruginosa PAO1	Pseudomonas phage clash, complete genome
MT119363	Pseudomonas phage debbie	Pbunavirus	Myoviridae	66259	Pseudomonas aeruginosa PAO1	Pseudomonas phage debbie, complete genome
MT119364	Pseudomonas phage elmo	Pbunavirus	Myoviridae	65276	Pseudomonas aeruginosa PAO1	Pseudomonas phage elmo, complete genome
MT119365	Pseudomonas phage goodold	Pbunavirus	Myoviridae	66226	Pseudomonas aeruginosa PAO1	Pseudomonas phage goodold, complete genome
MT119366	Pseudomonas phage jett	Pbunavirus	Myoviridae	66262	Pseudomonas aeruginosa PAO1	Pseudomonas phage jett, complete genome
MT119367	Pseudomonas phage misfit	Pbunavirus	Myoviridae	65887	Pseudomonas aeruginosa PAO1	Pseudomonas phage misfit, complete genome
MT119368	Pseudomonas phage shane	Pbunavirus	Myoviridae	66467	Pseudomonas aeruginosa PAO1	Pseudomonas phage shane, complete genome
MT119369	Pseudomonas phage sortsol	Pbunavirus	Myoviridae	66445	Pseudomonas aeruginosa PAO1	Pseudomonas phage sortsol, complete genome
MT119370	Pseudomonas phage steven	Pbunavirus	Myoviridae	65632	Pseudomonas aeruginosa PAO1	Pseudomonas phage steven, complete genome
MT119371	Pseudomonas phage oldone	Bruynoghevirus	Podoviridae	45313	Pseudomonas aeruginosa PAO1	Pseudomonas phage oldone, complete genome
MT119372	Pseudomonas phage cory	Pbunavirus	Myoviridae	66395	Pseudomonas aeruginosa PAO1	Pseudomonas phage cory, complete genome
MT119373	Pseudomonas phage otherone	Bruynoghevirus	Podoviridae	44930	Pseudomonas aeruginosa PAO1	Pseudomonas phage otherone, complete genome
MT119374	Pseudomonas phage antinowhere	Pbunavirus	Myoviridae	65852	Pseudomonas aeruginosa PAO1	Pseudomonas phage antinowhere, complete genome
MT119375	Pseudomonas phage chumba	Pbunavirus	Myoviridae	65966	Pseudomonas aeruginosa PAO1	Pseudomonas phage chumba, complete genome
MT119376	Pseudomonas phage chunk	Pbunavirus	Myoviridae	66231	Pseudomonas aeruginosa PAO1	Pseudomonas phage chunk, complete genome
MT119377	Pseudomonas phage crassa	Pbunavirus	Myoviridae	66295	Pseudomonas aeruginosa PAO1	Pseudomonas phage crassa, complete genome
MT119378	Pseudomonas phage datas	Pbunavirus	Myoviridae	60746	Pseudomonas aeruginosa PAO1	Pseudomonas phage datas, complete genome
MT136606	Bacillus phage vB_BceS_KLEB30-3S	Lwoffvirus	Siphoviridae	37134	Bacillus cereus	Bacillus phage vB_BceS_KLEB30-3S, complete genome
MT176424	Citrobacter phage PhiZZ6	Tequatrovirus	Myoviridae	165795	Citrobacter rodentium	Citrobacter phage PhiZZ6, complete genome
MT185428	Escherichia phage EC6098	0	Microviridae	4526	Escherichia sp. MOD1-EC6098	Escherichia phage EC6098, complete genome
MN966732	Vibrio phage Chester	Cetovirus	Siphoviridae	126550	Vibrio harveyi	Vibrio phage Chester, complete genome
MT024859	Gordonia phage DumpsterDude	0	Siphoviridae	52018	Gordonia terrae	Gordonia phage DumpsterDude, complete genome
MT024860	Microbacterium phage Stromboli	Dismasvirus	Siphoviridae	41594	Microbacterium foliorum	Microbacterium phage Stromboli, complete genome
MT024861	Mycobacterium phage Pmask	Fromanvirus	Siphoviridae	52576	Mycolicibacterium smegmatis MC2 155	Mycobacterium phage Pmask, complete genome
MT024862	Microbacterium phage Alakazam	0	Siphoviridae	41269	Microbacterium foliorum	Microbacterium phage Alakazam, complete genome
MT024863	Microbacterium phage Arete	0	Podoviridae	53692	Microbacterium foliorum	Microbacterium phage Arete, complete genome
MT024864	Microbacterium phage Oxtober96	Ilzatvirus	Siphoviridae	41798	Microbacterium foliorum	Microbacterium phage Oxtober96, complete genome
MT024865	Streptomyces phage Wakanda	0	Siphoviridae	126614	Streptomyces sanglieri	Streptomyces phage Wakanda, complete genome
MT024866	Mycobacterium phage Willsammy	Fishburnevirus	Siphoviridae	48399	Mycolicibacterium smegmatis MC2 155	Mycobacterium phage Willsammy, complete genome
MT024867	Arthrobacter phage BlueFeather	0	Siphoviridae	16302	Arthrobacter globiformis	Arthrobacter phage BlueFeather, complete genome
MT024868	Arthrobacter phage Abba	0	Myoviridae	46623	Arthrobacter globiformis	Arthrobacter phage Abba, complete genome
MT024869	Arthrobacter phage Lego	0	Siphoviridae	43446	Arthrobacter globiformis	Arthrobacter phage Lego, complete genome
MT024870	Arthrobacter phage Whytu	0	Siphoviridae	15369	Arthrobacter globiformis	Arthrobacter phage Whytu, complete genome
MT024871	Arthrobacter phage YesChef	0	Siphoviridae	43510	Arthrobacter globiformis	Arthrobacter phage YesChef, complete genome
MT024872	Streptomyces phage Muntaha	0	Siphoviridae	127551	Streptomyces sanglieri	Streptomyces phage Muntaha, complete genome
MT028297	Proteus phage Privateer	0	Podoviridae	90710	Proteus mirabilis	Proteus phage Privateer, complete genome
MT074429	Salmonella phage astrithr	0	Podoviridae	11569	Salmonella enterica	Salmonella phage astrithr, complete genome
MT074430	Salmonella phage pink	Jerseyvirus	Siphoviridae	43203	Salmonella enterica	Salmonella phage pink, complete genome
MT074431	Salmonella phage demigod	Jerseyvirus	Siphoviridae	43605	Salmonella enterica	Salmonella phage demigod, complete genome
MT074432	Salmonella phage dunkel	Jerseyvirus	Siphoviridae	43985	Salmonella enterica	Salmonella phage dunkel, complete genome
MT074433	Salmonella phage slyngel	Hanrivervirus	Siphoviridae	51048	Salmonella enterica	Salmonella phage slyngel, complete genome
MT074434	Salmonella phage emiel	0	Myoviridae	52333	Salmonella enterica	Salmonella phage emiel, complete genome
MT074435	Salmonella phage brorfarstad	0	Myoviridae	52392	Salmonella enterica	Salmonella phage brorfarstad, complete genome
MT074436	Salmonella phage yarpen	0	Myoviridae	52464	Salmonella enterica	Salmonella phage yarpen, complete genome
MT074437	Salmonella phage nenneke	0	Myoviridae	52576	Salmonella enterica	Salmonella phage nenneke, complete genome
MT074438	Salmonella phage rivia	0	Myoviridae	52587	Salmonella enterica	Salmonella phage rivia, complete genome
MT074439	Salmonella phage birk	0	Myoviridae	52767	Salmonella enterica	Salmonella phage birk, complete genome
MT074440	Salmonella phage assan	0	Podoviridae	11578	Salmonella enterica	Salmonella phage assan, complete genome
MT074441	Salmonella phage brunost	0	Myoviridae	52821	Salmonella enterica	Salmonella phage brunost, complete genome
MT074442	Salmonella phage ciri	0	Myoviridae	52916	Salmonella enterica	Salmonella phage ciri, complete genome
MT074443	Salmonella phage zoltan	0	Myoviridae	52933	Salmonella enterica	Salmonella phage zoltan, complete genome
MT074444	Salmonella phage emhyr	0	Myoviridae	52948	Salmonella enterica	Salmonella phage emhyr, complete genome
MT074445	Salmonella phage renfri	0	Myoviridae	52952	Salmonella enterica	Salmonella phage renfri, complete genome
MT074446	Salmonella phage triss	0	Myoviridae	53333	Salmonella enterica	Salmonella phage triss, complete genome
MT074447	Salmonella phage phagemcphageface	Tequintavirus	Siphoviridae	105405	Salmonella enterica	Salmonella phage phagemcphageface, complete genome
MT074448	Salmonella phage oldekolle	Tequintavirus	Siphoviridae	109372	Salmonella enterica	Salmonella phage oldekolle, complete genome
MT074449	Salmonella phage bombadil	Tequintavirus	Siphoviridae	109539	Salmonella enterica	Salmonella phage bombadil, complete genome
MT074451	Salmonella phage wast	Jerseyvirus	Siphoviridae	40748	Salmonella enterica	Salmonella phage wast, complete genome
MT074452	Salmonella phage vaffelhjerte	Tequintavirus	Siphoviridae	110831	Salmonella enterica	Salmonella phage vaffelhjerte, complete genome
MT074453	Salmonella phage misterkot	Tequintavirus	Siphoviridae	110937	Salmonella enterica	Salmonella phage misterkot, complete genome
MT074454	Salmonella phage ende	Tequintavirus	Siphoviridae	111297	Salmonella enterica	Salmonella phage ende, complete genome
MT074455	Salmonella phage beppo	Tequintavirus	Siphoviridae	111322	Salmonella enterica	Salmonella phage beppo, complete genome
MT074456	Salmonella phage polluks	Tequintavirus	Siphoviridae	111599	Salmonella enterica	Salmonella phage polluks, complete genome
MT074457	Salmonella phage rokbiter	Tequintavirus	Siphoviridae	112006	Salmonella enterica	Salmonella phage rokbiter, complete genome
MT074458	Salmonella phage fuchur	Tequintavirus	Siphoviridae	112117	Salmonella enterica	Salmonella phage fuchur, complete genome
MT074459	Salmonella phage bastian	Tequintavirus	Siphoviridae	112477	Salmonella enterica	Salmonella phage bastian, complete genome
MT074461	Salmonella phage smaug	Tequintavirus	Siphoviridae	112590	Salmonella enterica	Salmonella phage smaug, complete genome
MT074463	Salmonella phage gmork	Tequintavirus	Siphoviridae	113259	Salmonella enterica	Salmonella phage gmork, complete genome
MT074464	Salmonella phage bobsandoy	Tequintavirus	Siphoviridae	113461	Salmonella enterica	Salmonella phage bobsandoy, complete genome
MT074465	Salmonella phage oselot	Tequintavirus	Siphoviridae	113503	Salmonella enterica	Salmonella phage oselot, complete genome
MT074466	Salmonella phage atrejo	Tequintavirus	Siphoviridae	114059	Salmonella enterica	Salmonella phage atrejo, complete genome
MT074467	Salmonella phage falkor	Tequintavirus	Siphoviridae	114211	Salmonella enterica	Salmonella phage falkor, complete genome
MT074468	Salmonella phage rutana	Tequintavirus	Siphoviridae	114544	Salmonella enterica	Salmonella phage rutana, complete genome
MT074470	Salmonella phage heyday	Kuttervirus	Ackermannviridae	144232	Salmonella enterica	Salmonella phage heyday, complete genome
MT074471	Salmonella phage allotria	Kuttervirus	Ackermannviridae	151015	Salmonella enterica	Salmonella phage allotria, complete genome
MT074473	Salmonella phage blauehaus	Jerseyvirus	Siphoviridae	41993	Salmonella enterica	Salmonella phage blauehaus, complete genome
MT074474	Salmonella phage aagejoakim	Kuttervirus	Ackermannviridae	156801	Salmonella enterica	Salmonella phage aagejoakim, complete genome
MT074475	Salmonella phage dinky	Kuttervirus	Ackermannviridae	157254	Salmonella enterica	Salmonella phage dinky, complete genome
MT074477	Salmonella phage barely	Kuttervirus	Ackermannviridae	157920	Salmonella enterica	Salmonella phage barely, complete genome
MT074479	Salmonella phage pertopsoe	Kuttervirus	Ackermannviridae	158905	Salmonella enterica	Salmonella phage pertopsoe, complete genome
MT074480	Salmonella phage maane	Kuttervirus	Ackermannviridae	159128	Salmonella enterica	Salmonella phage maane, complete genome
MT074481	Salmonella phage sidste	Jerseyvirus	Siphoviridae	42124	Salmonella enterica	Salmonella phage sidste, complete genome
MT074483	Salmonella phage skrot	Jerseyvirus	Siphoviridae	42879	Salmonella enterica	Salmonella phage skrot, complete genome
MT074484	Salmonella phage celemicas	Jerseyvirus	Siphoviridae	43193	Salmonella enterica	Salmonella phage celemicas, complete genome
MT090077	Klebsiella phage CX1	Drulisvirus	Podoviridae	45013	Klebsiella pneumoniae	Klebsiella phage CX1, complete genome
MT094430	Pseudomonas phage BIM BV-45	Bifseptvirus	Podoviridae	40565	Pseudomonas fluorescens	Pseudomonas phage BIM BV-45, complete genome
MT094431	Pseudomonas phage BIM BV-46	Teseptimavirus	Podoviridae	38860	Pseudomonas fluorescens	Pseudomonas phage BIM BV-46, complete genome
MT110073	Stenotrophomonas phage vB_SmaS_DLP_3	Delepquintavirus	Siphoviridae	96852	Stenotrophomonas maltophilia	Stenotrophomonas phage vB_SmaS_DLP_3, complete genome
MT119766	Xanthomonas phage PBR31	0	Podoviridae	39980	Xanthomonas campestris	Xanthomonas phage PBR31, complete genome
MT162466	Synechococcus phage S-N03	0	0	167069	Synechococcus sp. MW02	Synechococcus phage S-N03, complete genome
MT162467	Synechococcus phage S-H34	0	0	167040	Synechococcus sp. MW02	Synechococcus phage S-H34, complete genome
MT162468	Synechococcus phage S-H25	0	0	174362	Synechococcus sp. WH 8102	Synechococcus phage S-H25, complete genome
MT176425	Citrobacter phage PhiZZ23	Tequatrovirus	Myoviridae	167516	Citrobacter rodentium	Citrobacter phage PhiZZ23, complete genome
MT176426	Serratia phage PhiZZ30	Tequatrovirus	Myoviridae	167484	Serratia sp. ATCC 39006	Serratia phage PhiZZ30, complete genome
MN563793	Vibrio phage vB_ValM-yong1	Hpunavirus	Myoviridae	33851	Vibrio alginolyticus	Vibrio phage vB_ValM-yong1, complete genome
MN732896	Elizabethkingia phage TCUEAP1	0	0	49816	Elizabethkingia anophelis	Elizabethkingia phage TCUEAP1, complete genome
MN536026	Pseudomonas phage vB_Pae-SS2019XI	0	Siphoviridae	57567	Pseudomonas aeruginosa	Pseudomonas phage vB_Pae-SS2019XI, complete genome
MN552148	Lactococcus phage P1532	Skunavirus	Siphoviridae	29075	Lactococcus lactis	Lactococcus phage P1532, complete genome
MN722429	Salmonella phage vB_SpuP_Spp11	Jerseyvirus	Siphoviridae	42372	Salmonella sp.	Salmonella phage vB_SpuP_Spp11, complete genome
MN850631	Escherichia phage mio	Felixounavirus	Myoviridae	83259	Escherichia coli	Escherichia phage mio, complete genome
MN864145	Escherichia phage F2	Mosigvirus	Myoviridae	168241	Escherichia coli	Escherichia phage F2, complete genome
MN908683	Mycobacterium phage StressBall	Fishburnevirus	Siphoviridae	47915	Mycolicibacterium smegmatis MC2 155	Mycobacterium phage StressBall, complete genome
MN908684	Arthrobacter phage Shoya	0	Siphoviridae	37783	Arthrobacter globiformis	Arthrobacter phage Shoya, complete genome
MN908685	Microbacterium phage PauloDiaboli	0	Siphoviridae	191968	Microbacterium foliorum	Microbacterium phage PauloDiaboli, complete genome
MN908686	Microbacterium phage Zepp	0	Siphoviridae	40189	Microbacterium foliorum	Microbacterium phage Zepp, complete genome
MN908687	Gordonia phage Skog	0	Myoviridae	152435	Gordonia terrae	Gordonia phage Skog, complete genome
MN908688	Mycobacterium phage Cornie	Cheoctovirus	Siphoviridae	56391	Mycolicibacterium smegmatis MC2 155	Mycobacterium phage Cornie, complete genome
MN908689	Arthrobacter phage DrSierra	0	Siphoviridae	42622	Arthrobacter	Arthrobacter phage DrSierra, complete genome
MN908690	Microbacterium phage Hubbs	0	Siphoviridae	63862	Microbacterium foliorum	Microbacterium phage Hubbs, complete genome
MN908691	Gordonia phage DatBoi	Bantamvirus	Siphoviridae	92498	Gordonia terrae	Gordonia phage DatBoi, complete genome
MN908692	Mycobacterium Phage BGlluviae	Timquatrovirus	Siphoviridae	59308	Mycobacterium sp.	Mycobacterium Phage BGlluviae, complete genome
MN908693	Gordonia phage AnClar	Sourvirus	Siphoviridae	61856	Gordonia terrae	Gordonia phage AnClar, complete genome
MN908694	Microbacterium phage RubyRalph	0	Siphoviridae	61880	Microbacterium paraoxydans	Microbacterium phage RubyRalph, complete genome
MN927225	Escherichia phage vB_EcoS_XY1	Kagunavirus	Siphoviridae	45566	Escherichia coli	Escherichia phage vB_EcoS_XY1, complete genome
MN927226	Escherichia phage vB_EcoS_XY2	Kagunavirus	Siphoviridae	44138	Escherichia coli	Escherichia phage vB_EcoS_XY2, complete genome
MN945899	Mycobacterium phage Skippy	Pegunavirus	Siphoviridae	68726	Mycolicibacterium smegmatis MC2 155	Mycobacterium phage Skippy, complete genome
MN945900	Mycobacterium phage BodEinwohner17	Cheoctovirus	Siphoviridae	60222	Mycolicibacterium smegmatis MC2 155	Mycobacterium phage BodEinwohner17, complete genome
MN945901	Mycobacterium phage Ximenita	Timquatrovirus	Siphoviridae	61027	Mycolicibacterium smegmatis MC2 155	Mycobacterium phage Ximenita, complete genome
MN945902	Rhodococcus phage Dinger	Rerduovirus	Siphoviridae	46617	Rhodococcus erythropolis	Rhodococcus phage Dinger, complete genome
MN945903	Mycobacterium phage Jiminy	Pegunavirus	Siphoviridae	68777	Mycolicibacterium smegmatis MC2 155	Mycobacterium phage Jiminy, complete genome
MN945904	Mycobacterium phage Eponine	Timquatrovirus	Siphoviridae	58678	Mycolicibacterium smegmatis MC2 155	Mycobacterium phage Eponine, complete genome
MN945905	Gordonia phage John316	Woesvirus	Siphoviridae	77221	Gordonia terrae	Gordonia phage John316, complete genome
MN953776	Salmonella phage Chennai	Kuttervirus	Ackermannviridae	157462	Salmonella enterica subsp. enterica serovar Typhi	Salmonella phage chennai, complete genome
MN956514	Salmonella phage L6jm	Tequintavirus	Siphoviridae	118452	Salmonella enterica	Salmonella phage L6jm, complete genome
MN966730	Vibrio phage Cilsick	Cetovirus	Siphoviridae	126526	Vibrio harveyi	Vibrio phage Cilsick, complete genome
MN966731	Vibrio phage Chazly21	Cetovirus	Siphoviridae	127243	Vibrio harveyi	Vibrio phage Chazly21, complete genome
MN974282	Vibrio phage OWB	0	Podoviridae	43264	Vibrio parahaemolyticus	Vibrio phage OWB, complete genome
MN995824	Enterococcus phage EFP1	0	Siphoviridae	37561	Enterococcus faecalis	UNVERIFIED: Enterococcus phage EFP1, complete genome
MT001829	Salmonella phage SE_PL	0	Myoviridae	348657	Salmonella enterica subsp. enterica serovar Typhi	Salmonella phage SE_PL, complete genome
MT002873	Tenacibaculum phage JQ	0	Siphoviridae	40711	Tenacibaculum geojense	Tenacibaculum phage JQ, complete genome
MT002874	Pseudoalteromonas phage XC	0	Siphoviridae	46609	Pseudoalteromonas hodoensis	Pseudoalteromonas phage XC, complete genome
MT002875	Pseudoalteromonas phage AL	0	Siphoviridae	33701	Pseudoalteromonas marina	Pseudoalteromonas phage AL, complete genome
MT023084	Citrobacter phage IME-JL8	Sertoctavirus	Siphoviridae	49838	Citrobacter freundii	Citrobacter phage IME-JL8, complete genome
MT028491	Ochrobactrum phage vB_OspM_OC	0	Myoviridae	227654	Ochrobactrum sp. POC9	Ochrobactrum phage vB_OspM_OC, complete genome
MT028492	Ochrobactrum phage vB_OspP_OH	0	Podoviridae	41227	Ochrobactrum sp. POC9	Ochrobactrum phage vB_OspP_OH, complete genome
MT066160	Vibrio phage Saratov-12	0	Podoviridae	48368	Vibrio cholerae	Vibrio phage Saratov-12, complete genome
MT078988	Salmonella phage P46FS4	Agtrevirus	Ackermannviridae	158706	Salmonella	Salmonella phage P46FS4, complete genome
MT080582	Staphylococcus phage vB_SauM_EW1	0	Herelleviridae	140906	Staphylococcus carnosus	UNVERIFIED: Staphylococcus phage vB_SauM_EW1, complete genome
MT080583	Staphylococcus phage vB_SauM_EW13	0	Herelleviridae	145736	Staphylococcus carnosus	UNVERIFIED: Staphylococcus phage vB_SauM_EW13, complete genome
MT080584	Staphylococcus phage vB_SauM_EW15	Silviavirus	Herelleviridae	135802	Staphylococcus carnosus	UNVERIFIED: Staphylococcus phage vB_SauM_EW15, complete genome
MT080585	Staphylococcus phage vB_SauM_EW18	Kayvirus	Herelleviridae	143247	Staphylococcus carnosus	UNVERIFIED: Staphylococcus phage vB_SauM_EW18, complete genome
MT080586	Staphylococcus phage vB_SauM_EW2	0	Herelleviridae	140906	Staphylococcus carnosus	UNVERIFIED: Staphylococcus phage vB_SauM_EW2, complete genome
MT080587	Staphylococcus phage vB_SauM_EW20	Silviavirus	Herelleviridae	135784	Staphylococcus carnosus	UNVERIFIED: Staphylococcus phage vB_SauM_EW20, complete genome
MT080588	Staphylococcus phage vB_SauM_EW22	Silviavirus	Herelleviridae	135820	Staphylococcus carnosus	UNVERIFIED: Staphylococcus phage vB_SauM_EW22, complete genome
MT080589	Staphylococcus phage vB_SauM_EW26	Kayvirus	Herelleviridae	143240	Staphylococcus carnosus	UNVERIFIED: Staphylococcus phage vB_SauM_EW26, complete genome
MT080590	Staphylococcus phage vB_SauM_EW27	Silviavirus	Herelleviridae	135801	Staphylococcus carnosus	UNVERIFIED: Staphylococcus phage vB_SauM_EW27, complete genome
MT080591	Staphylococcus phage vB_SauM_EW29	Kayvirus	Herelleviridae	143240	Staphylococcus carnosus	UNVERIFIED: Staphylococcus phage vB_SauM_EW29, complete genome
MT080592	Staphylococcus phage vB_SauM_EW3	0	Herelleviridae	143283	Staphylococcus carnosus	UNVERIFIED: Staphylococcus phage vB_SauM_EW3, complete genome
MT080593	Staphylococcus phage vB_SauM_EW36	Kayvirus	Herelleviridae	139881	Staphylococcus carnosus	UNVERIFIED: Staphylococcus phage vB_SauM_EW36, complete genome
MT080594	Staphylococcus phage vB_SauM_EW4	0	Herelleviridae	140906	Staphylococcus carnosus	UNVERIFIED: Staphylococcus phage vB_SauM_EW4, complete genome
MT080596	Staphylococcus phage vB_SauM_EW42	Kayvirus	Herelleviridae	139874	Staphylococcus carnosus	UNVERIFIED: Staphylococcus phage vB_SauM_EW42, complete genome
MT080597	Staphylococcus phage vB_SauM_EW5	0	Herelleviridae	143283	Staphylococcus carnosus	UNVERIFIED: Staphylococcus phage vB_SauM_EW5, complete genome
MT080598	Staphylococcus phage vB_SauM_EW6	0	Herelleviridae	143283	Staphylococcus carnosus	UNVERIFIED: Staphylococcus phage vB_SauM_EW6, complete genome
MT080599	Staphylococcus phage vB_SauM_EW7	0	Herelleviridae	143288	Staphylococcus carnosus	UNVERIFIED: Staphylococcus phage vB_SauM_EW7, complete genome
MT080600	Staphylococcus phage vB_SauM_EW71	Kayvirus	Herelleviridae	139939	Staphylococcus carnosus	UNVERIFIED: Staphylococcus phage vB_SauM_EW71, complete genome
MT080601	Staphylococcus phage vB_SauM_EW72	Kayvirus	Herelleviridae	143240	Staphylococcus carnosus	UNVERIFIED: Staphylococcus phage vB_SauM_EW72, complete genome
MT080602	Staphylococcus phage vB_SauM_EW74	Kayvirus	Herelleviridae	139896	Staphylococcus carnosus	UNVERIFIED: Staphylococcus phage vB_SauM_EW74, complete genome
MT080603	Staphylococcus phage vB_SauM_EW9	0	Herelleviridae	141953	Staphylococcus carnosus	UNVERIFIED: Staphylococcus phage vB_SauM_EW9, complete genome
MT104122	Sporosarcina phage Lietuvens	0	Myoviridae	64517	Sporosarcina aquimarina	Sporosarcina phage Lietuvens, complete genome
MN336261	Staphylococcus phage Sb1_8383	Kayvirus	Herelleviridae	139606	Staphylococcus aureus	Staphylococcus phage Sb1_8383, complete genome
MN336262	Staphylococcus phage Sb1M_6168	Kayvirus	Herelleviridae	138231	Staphylococcus aureus	Staphylococcus phage Sb1M_6168, complete genome
MN336263	Staphylococcus phage Sb1M_9832	Kayvirus	Herelleviridae	138231	Staphylococcus aureus	Staphylococcus phage Sb1M_9832, complete genome
MT006233	Bifidobacterium phage BadAztec1	0	Podoviridae	18635	Bifidobacterium asteroides	Bifidobacterium phage BadAztec1, complete genome
MT006234	Bifidobacterium phage BlindUri1	0	Siphoviridae	32266	Bifidobacterium asteroides	Bifidobacterium phage BlindUri1, complete genome
MT006235	Bifidobacterium phage BlindBasel1	0	Siphoviridae	31857	Bifidobacterium asteroides	Bifidobacterium phage BlindBasel1, complete genome
MT006236	Bifidobacterium phage BitterVaud1	0	Siphoviridae	51699	Bifidobacterium asteroides	Bifidobacterium phage BitterVaud1, complete genome
MT006237	Bifidobacterium phage BigBern1	0	Siphoviridae	39992	Bifidobacterium asteroides	Bifidobacterium phage BigBern1, complete genome
MT006238	Bifidobacterium phage BadAztec4	0	Podoviridae	19802	Bifidobacterium asteroides	Bifidobacterium phage BadAztec4, complete genome
MT006239	Bifidobacterium phage BadAztec2	0	Podoviridae	18689	Bifidobacterium asteroides	Bifidobacterium phage BadAztec2, complete genome
MT006240	Bifidobacterium phage BadAargau2	0	Podoviridae	18899	Bifidobacterium asteroides	Bifidobacterium phage BadAargau2, complete genome
MK574078	Pseudomonas phage KP1	Septimatrevirus	Siphoviridae	43470	Pseudomonas sp.	Pseudomonas phage KP1, complete sequence
MN227145	Salmonella phage BPSELC-1	Felixounavirus	Myoviridae	86996	Salmonella enterica subsp. enterica serovar Enteritidis	Salmonella phage BPSELC-1, complete genome
MN414250	Escherichia phage RDN8.1	Teseptimavirus	Podoviridae	39508	Escherichia coli	Escherichia phage RDN8.1, complete genome
MK574011	Edwardsiella phage ETP-1	Kafunavirus	Podoviridae	41785	Edwardsiella tarda	Edwardsiella phage ETP-1, complete genome
MN512538	Vibrio phage Seahorse	0	Siphoviridae	45171	Vibrio parahaemolyticus	Vibrio phage Seahorse, complete genome
MH779518	Lactococcus phage vB_Llc_bIBB12	Ceduovirus	Siphoviridae	21458	Lactococcus	Lactococcus phage vB_Llc_bIBB12, complete genome
MH779519	Lactococcus phage vB_LLc_bIBB14	Ceduovirus	Siphoviridae	21710	Lactococcus	Lactococcus phage vB_LLc_bIBB14, complete genome
MH779520	Lactococcus phage vB_Llc_bIBB27	Ceduovirus	Siphoviridae	21713	Lactococcus	Lactococcus phage vB_Llc_bIBB27, complete genome
MH779521	Lactococcus phage vB_Llc_bIBB94p4	Ceduovirus	Siphoviridae	21834	Lactococcus lactis	Lactococcus phage vB_Llc_bIBB94p4, complete genome
MH779522	Lactococcus phage vB_Llc_bIBBA3	Ceduovirus	Siphoviridae	21906	Lactococcus lactis	Lactococcus phage vB_Llc_bIBBA3, complete genome
MH779523	Lactococcus phage vB_Llc_bIBBAm4	Ceduovirus	Siphoviridae	22703	Lactococcus	Lactococcus phage vB_Llc_bIBBAm4, complete genome
MH779524	Lactococcus phage vB_Llc_bIBBD4	Ceduovirus	Siphoviridae	21907	Lactococcus lactis	Lactococcus phage vB_Llc_bIBBD4, complete genome
MH779525	Lactococcus phage vB_Llc_bIBBE1	Ceduovirus	Siphoviridae	21749	Lactococcus lactis	Lactococcus phage vB_Llc_bIBBE1, complete genome
MH779526	Lactococcus phage vB_Llc_bIBBL81	Ceduovirus	Siphoviridae	21915	Lactococcus	Lactococcus phage vB_Llc_bIBBL81, complete genome
MH779527	Lactococcus phage vB_Llc_bIBBp6/4	Ceduovirus	Siphoviridae	22220	Lactococcus lactis	Lactococcus phage vB_Llc_bIBBp6/4, complete genome
MT002975	Brucella phage EF4	Perisivirus	Podoviridae	38321	Brucella abortus S19	Brucella phage EF4, complete genome
MN994275	Streptomyces phage JXY1	0	Podoviridae	45385	Streptomyces lividans	Streptomyces phage JXY1, complete genome
MN850581	Escherichia phage sortkaff	0	Podoviridae	42446	Escherichia coli	Escherichia phage sortkaff, complete genome
MN850628	Escherichia phage bob	Dhillonvirus	Siphoviridae	45256	Escherichia coli	Escherichia phage bob, complete genome
MN871440	Aeromonas phage AsFcp_1	0	Myoviridae	221312	Aeromonas salmonicida	UNVERIFIED: Aeromonas phage AsFcp_1, complete genome
MN871441	Aeromonas phage AsSzw2	0	Myoviridae	228419	Aeromonas salmonicida	UNVERIFIED: Aeromonas phage AsSzw2, complete genome
MN871442	Aeromonas phage Aszh-1	0	Myoviridae	223245	Aeromonas salmonicida	UNVERIFIED: Aeromonas phage Aszh-1, complete genome
MN871443	Enterococcus phage EfsWh_1	Saphexavirus	Siphoviridae	58036	Enterococcus faecalis	UNVERIFIED: Enterococcus phage EfsWh_1, complete genome
MN871444	Serratia phage KpGz_1	0	Myoviridae	269351	Klebsiella pneumoniae	UNVERIFIED: Serratia phage KpGz_1, complete genome
MN871445	Serratia phage KpHz_2	0	Myoviridae	270429	Klebsiella pneumoniae	UNVERIFIED: Serratia phage KpHz_2, complete genome
MN871446	Serratia phage KpLz-2_45	0	Myoviridae	296707	Klebsiella pneumoniae	UNVERIFIED: Serratia phage KpLz-2_45, complete genome
MN871447	Serratia phage KpLz_1_41	0	Myoviridae	305006	Klebsiella pneumoniae	UNVERIFIED: Serratia phage KpLz_1_41, complete genome
MN871448	Serratia phage KpSz_1	0	Myoviridae	299003	Klebsiella pneumoniae	UNVERIFIED: Serratia phage KpSz_1, complete genome
MN871449	Serratia phage KpXa_1	0	Myoviridae	304264	Klebsiella pneumoniae	UNVERIFIED: Serratia phage KpXa_1, complete genome
MN871450	Serratia phage KpYy_1_41	Chivirus	Siphoviridae	54417	Klebsiella pneumoniae	UNVERIFIED: Serratia phage KpYy_1_41, complete genome
MN871451	Serratia phage KpYy_2_45	0	Myoviridae	302439	Klebsiella pneumoniae	UNVERIFIED: Serratia phage KpYy_2_45, complete genome
MN871452	Serratia phage KpZh_1	0	Myoviridae	298898	Klebsiella pneumoniae	UNVERIFIED: Serratia phage KpZh_1, complete genome
MN871453	Serratia phage KpZh_LPS_45	0	Myoviridae	299008	Klebsiella pneumoniae	UNVERIFIED: Serratia phage KpZh_LPS_45, complete genome
MN871454	Pseudomonas phage Pa-A	Pbunavirus	Myoviridae	65924	Pseudomonas aeruginosa PAO1	UNVERIFIED: Pseudomonas phage Pa-A, complete genome
MN871455	Pseudomonas phage Pa-B	Phikmvvirus	Podoviridae	34243	Pseudomonas aeruginosa PAO1	UNVERIFIED: Pseudomonas phage Pa-B, complete genome
MN871456	Pseudomonas phage Pa-C	Yuavirus	Siphoviridae	60633	Pseudomonas aeruginosa PAO1	UNVERIFIED: Pseudomonas phage Pa-C, complete genome
MN871457	Pseudomonas phage Pa-F	Pbunavirus	Myoviridae	64807	Pseudomonas aeruginosa PAO1	UNVERIFIED: Pseudomonas phage Pa-F, complete genome
MN871458	Pseudomonas phage Pa-G	Pbunavirus	Myoviridae	43105	Pseudomonas aeruginosa PAO1	UNVERIFIED: Pseudomonas phage Pa-G, complete genome
MN871459	Pseudomonas phage Pa-H	Pbunavirus	Myoviridae	66166	Pseudomonas aeruginosa PAO1	UNVERIFIED: Pseudomonas phage Pa-H, complete genome
MN871460	Pseudomonas phage Pa-I	Pbunavirus	Myoviridae	65292	Pseudomonas aeruginosa PAO1	UNVERIFIED: Pseudomonas phage Pa-I, complete genome
MN871461	Pseudomonas phage Pa-J	Pbunavirus	Myoviridae	66167	Pseudomonas aeruginosa PAO1	UNVERIFIED: Pseudomonas phage Pa-J, complete genome
MN871462	Pseudomonas virus Pa-K	Pbunavirus	Myoviridae	51820	Pseudomonas aeruginosa PAO1	UNVERIFIED: Pseudomonas virus Pa-K, complete genome
MN871463	Pseudomonas phage Pa-L	Yuavirus	Siphoviridae	61641	Pseudomonas aeruginosa PAO1	UNVERIFIED: Pseudomonas phage Pa-L, complete genome
MN871464	Pseudomonas phage Pa-M	Pbunavirus	Myoviridae	66261	Pseudomonas aeruginosa PAO1	UNVERIFIED: Pseudomonas phage Pa-M, complete genome
MN871465	Pseudomonas virus Pa-N	Pbunavirus	Myoviridae	66272	Pseudomonas aeruginosa PAO1	UNVERIFIED: Pseudomonas virus Pa-N, complete genome
MN871466	Pseudomonas phage Pa-O	Pbunavirus	Myoviridae	66045	Pseudomonas aeruginosa PAO1	UNVERIFIED: Pseudomonas phage Pa-O, complete genome
MN871467	Pseudomonas virus NH4	Pbunavirus	Myoviridae	56994	Pseudomonas aeruginosa PAO1	UNVERIFIED: Pseudomonas phage Pa-P, complete genome
MN871468	Pseudomonas phage Pa-Q	Pbunavirus	Myoviridae	41213	Pseudomonas aeruginosa PAO1	UNVERIFIED: Pseudomonas phage Pa-Q, complete genome
MN871469	Pseudomonas phage Pa-S	Yuavirus	Siphoviridae	61639	Pseudomonas aeruginosa PAO1	UNVERIFIED: Pseudomonas phage Pa-S, complete genome
MN871470	Pseudomonas phage Pa-U	Pakpunavirus	Myoviridae	92533	Pseudomonas aeruginosa PAO1	UNVERIFIED: Pseudomonas phage Pa-U, complete genome
MN871471	Pseudomonas virus Pa-V	0	Siphoviridae	60591	Pseudomonas aeruginosa PAO1	UNVERIFIED: Pseudomonas virus Pa-V, complete genome
MN871472	Pseudomonas virus Pa-X	0	Siphoviridae	60237	Pseudomonas aeruginosa PAO1	UNVERIFIED: Pseudomonas virus Pa-X, complete genome
MN871473	Pseudomonas virus Pa-Z	Pbunavirus	Myoviridae	66201	Pseudomonas aeruginosa PAO1	UNVERIFIED: Pseudomonas virus Pa-Z, complete genome
MN871474	Pseudomonas virus Pa-oumiga	0	Siphoviridae	60591	Pseudomonas aeruginosa PAO1	UNVERIFIED: Pseudomonas virus Pa-oumiga, complete genome
MN871475	Pseudomonas virus Pa-sanjiao	Kuttervirus	Ackermannviridae	158013	Pseudomonas aeruginosa PAO1	UNVERIFIED: Pseudomonas virus Pa-sanjiao, complete genome
MN871476	Pseudomonas phage PaLz-1-45	Bruynoghevirus	Podoviridae	43890	Pseudomonas aeruginosa PAO1	UNVERIFIED: Pseudomonas phage PaLz-1-45, complete genome
MN871477	Pseudomonas virus PaLz-2-43	0	Podoviridae	17024	Pseudomonas aeruginosa PAO1	UNVERIFIED: Pseudomonas virus PaLz-2-43, complete genome
MN871478	Pseudomonas phage PaSt-2_45_61k	Yuavirus	Siphoviridae	61865	Pseudomonas aeruginosa PAO1	UNVERIFIED: Pseudomonas phage PaSt-2_45_61k, complete genome
MN871479	Pseudomonas phage PaSt-2_45_65k	Pbunavirus	Myoviridae	65556	Pseudomonas aeruginosa PAO1	UNVERIFIED: Pseudomonas phage PaSt-2_45_65k, complete genome
MN871480	Pseudomonas phage PaSz-1_45_270k	Phikzvirus	Myoviridae	279520	Pseudomonas aeruginosa PAO1	UNVERIFIED: Pseudomonas phage PaSz-1_45_270k, complete genome
MN871481	Pseudomonas phage PaSz-1_45_92k	Pakpunavirus	Myoviridae	92096	Pseudomonas aeruginosa PAO1	UNVERIFIED: Pseudomonas phage PaSz-1_45_92k, complete genome
MN871482	Pseudomonas virus PaSz-6	Yuavirus	Siphoviridae	54656	Pseudomonas aeruginosa PAO1	UNVERIFIED: Pseudomonas virus PaSz-6, complete genome
MN871483	Pseudomonas phage PaSz-8_45_42k	Phikmvvirus	Podoviridae	42819	Pseudomonas aeruginosa PAO1	UNVERIFIED: Pseudomonas phage PaSz-8_45_42k, complete genome
MN871484	Pseudomonas phage PaSz-8_45_45k	Bruynoghevirus	Podoviridae	45455	Pseudomonas aeruginosa PAO1	UNVERIFIED: Pseudomonas phage PaSz-8_45_45k, complete genome
MN871485	Pseudomonas phage PaSz-8_45_66k	Pbunavirus	Myoviridae	66266	Pseudomonas aeruginosa PAO1	UNVERIFIED: Pseudomonas phage PaSz-8_45_66k, complete genome
MN871486	Pseudomonas phage PaSz-9_45_61k	Yuavirus	Siphoviridae	61157	Pseudomonas aeruginosa PAO1	UNVERIFIED: Pseudomonas phage PaSz-9_45_61k, complete genome
MN871487	Pseudomonas phage PaSz-9_45_65k	Pbunavirus	Myoviridae	65880	Pseudomonas aeruginosa PAO1	UNVERIFIED: Pseudomonas phage PaSz-9_45_65k, complete genome
MN871488	Pseudomonas phage PaYy-2	Pakpunavirus	Myoviridae	92348	Pseudomonas aeruginosa PAO1	UNVERIFIED: Pseudomonas phage PaYy-2, complete genome
MN871489	Pseudomonas phage PaZh_1	Phikzvirus	Myoviridae	278407	Pseudomonas aeruginosa PAO1	UNVERIFIED: Pseudomonas phage PaZh_1, complete genome
MN871490	Salmonella phage SEzh_1	0	Siphoviridae	49492	Salmonella enterica	UNVERIFIED: Salmonella phage SEzh_1, complete genome
MN871491	Salmonella phage Se-B	Kuttervirus	Ackermannviridae	158087	Salmonella enterica	UNVERIFIED: Salmonella phage Se-B, complete genome
MN871492	Salmonella phage Se-D	Kuttervirus	Ackermannviridae	158087	Salmonella enterica	UNVERIFIED: Salmonella phage Se-D, complete genome
MN871493	Salmonella phage Se-E	Kuttervirus	Ackermannviridae	157872	Salmonella enterica	UNVERIFIED: Salmonella phage Se-E, complete genome
MN871494	Salmonella phage Se-F	Kuttervirus	Ackermannviridae	158844	Salmonella enterica	UNVERIFIED: Salmonella phage Se-F, complete genome
MN871495	Salmonella phage Se-G	Kuttervirus	Ackermannviridae	158892	Salmonella enterica	UNVERIFIED: Salmonella phage Se-G, complete genome
MN871496	Salmonella phage Se-H	Kuttervirus	Ackermannviridae	160400	Salmonella enterica	UNVERIFIED: Salmonella phage Se-H, complete genome
MN871497	Salmonella phage Se-I	Kuttervirus	Ackermannviridae	160401	Salmonella enterica	UNVERIFIED: Salmonella phage Se-I, complete genome
MN871498	Salmonella phage Se-J	Kuttervirus	Ackermannviridae	160400	Salmonella enterica	UNVERIFIED: Salmonella phage Se-J, complete genome
MN871499	Salmonella phage Se-N	Kuttervirus	Ackermannviridae	160400	Salmonella enterica	UNVERIFIED: Salmonella phage Se-N, complete genome
MN871500	Salmonella phage Se-S	Kuttervirus	Ackermannviridae	157948	Salmonella enterica	UNVERIFIED: Salmonella phage Se-S, complete genome
MN871501	Salmonella virus Se-U	Kuttervirus	Ackermannviridae	157965	Salmonella enterica	UNVERIFIED: Salmonella virus Se-U, complete genome
MN871502	Salmonella phage SeHz-1	Kuttervirus	Ackermannviridae	156987	Salmonella enterica	UNVERIFIED: Salmonella phage SeHz-1, complete genome
MN871503	Salmonella virus SeLz-2	0	Siphoviridae	40176	Salmonella enterica	UNVERIFIED: Salmonella virus SeLz-2, complete genome
MN871504	Salmonella phage SeTs-2	Kuttervirus	Ackermannviridae	155121	Salmonella enterica	UNVERIFIED: Salmonella phage SeTs-2, complete genome
MN871505	Vibrio phage ValDsh2	0	Siphoviridae	113924	Vibrio	UNVERIFIED: Vibrio phage ValDsh2, complete genome
MN871506	Vibrio phage VspDsh_2	0	Siphoviridae	86939	Vibrio	UNVERIFIED: Vibrio phage VspDsh_2, complete genome
MN871507	Aeromonas phage asfd_1h	Biquartavirus	Myoviridae	168967	Aeromonas salmonicida	UNVERIFIED: Aeromonas phage asfd_1h, complete genome
MN871508	Pseudomonas phage pasz2	Pbunavirus	Myoviridae	66518	Pseudomonas aeruginosa PAO1	UNVERIFIED: Pseudomonas phage pasz2, complete genome
MN871509	Pseudomonas phage pasz5	Pbunavirus	Myoviridae	66612	Pseudomonas aeruginosa PAO1	UNVERIFIED: Pseudomonas phage pasz5, complete genome
MN871510	Vibrio phage valsw3	0	Siphoviridae	114030	Vibrio	UNVERIFIED: Vibrio phage valsw3, complete genome
MN871511	Vibrio phage vspsw1	0	Siphoviridae	113898	Vibrio	UNVERIFIED: Vibrio phage vspsw1, complete genome
MN877442	Alteromonas phage vB_AmeM_PT11-V22	0	Myoviridae	92760	Alteromonas sp.	Alteromonas phage vB_AmeM_PT11-V22, complete genome
MN901924	Pseudomonas phage vB_PaeP_PE3	Phikmvvirus	Podoviridae	43583	Pseudomonas aeruginosa	Pseudomonas phage vB_PaeP_PE3, complete genome
MN904502	Listeria phage LP-018	Homburgvirus	Siphoviridae	65284	Listeria monocytogenes	Listeria phage LP-018, complete genome
MN904510	Staphylococcus phage vB_SauS-SAP27	Phietavirus	Siphoviridae	43444	Staphylococcus aureus subsp. aureus RN4220	Staphylococcus phage vB_SauS-SAP27, complete genome
MN906996	Pseudomonas phage LY218	Litunavirus	Podoviridae	73083	Pseudomonas aeruginosa	Pseudomonas phage LY218, complete genome
MN294712	Acinetobacter phage vB_AbaP_APK48	Friunavirus	Podoviridae	41105	Acinetobacter baumannii	Acinetobacter phage vB_AbaP_APK48, complete genome
MT013111	Staphylococcus phage SA75	Phietavirus	Siphoviridae	43134	Staphylococcus aureus subsp. aureus RN4220	Staphylococcus phage SA75, complete genome
CP019719	Paenibacillus phage phiERICV	Lilyvirus	Siphoviridae	45618	Paenibacillus larvae	Paenibacillus phage phiERICV, complete genome
MN882610	Enterobacter phage vB_EclM_CIP9	0	Myoviridae	174924	Enterobacter cloacae	Enterobacter phage vB_EclM_CIP9, complete genome
MN688132	Enterobacter phage LAU1	Hendrixvirus	Siphoviridae	30772	Enterobacter hormaechei subsp. xiangfangensis	Enterobacter phage LAU1, complete genome
MN850564	Escherichia phage humlepung	Felixounavirus	Myoviridae	85311	Escherichia coli	Escherichia phage humlepung, complete genome
MN850565	Escherichia phage ukendt	0	Myoviridae	150947	Escherichia coli	Escherichia phage ukendt, complete genome
MN850566	Escherichia phage garuso	Felixounavirus	Myoviridae	85798	Escherichia coli	Escherichia phage garuso, complete genome
MN850567	Escherichia phage grams	Hanrivervirus	Siphoviridae	49530	Escherichia coli	Escherichia phage grams, complete genome
MN850568	Escherichia phage altidsur	0	Podoviridae	42197	Escherichia coli	Escherichia phage altidsur, complete genome
MN850569	Escherichia phage vojen	Hanrivervirus	Siphoviridae	50709	Escherichia coli	Escherichia phage vojen, complete genome
MN850570	Escherichia phage mellemsur	0	Podoviridae	40770	Escherichia coli	Escherichia phage mellemsur, complete genome
MN850571	Escherichia phage nepoznato	0	Myoviridae	151514	Escherichia coli	Escherichia phage nepoznato, complete genome
MN850572	Escherichia phage aaroes	Hanrivervirus	Siphoviridae	51662	Escherichia coli	Escherichia phage aaroes, complete genome
MN850573	Escherichia phage muut	0	Myoviridae	146307	Escherichia coli	Escherichia phage muut, complete genome
MN850574	Escherichia phage kaaroe	Krischvirus	Myoviridae	163719	Escherichia coli	Escherichia phage kaaroe, complete genome
MN850575	Escherichia phage rolling	Dhillonvirus	Siphoviridae	46017	Escherichia coli	Escherichia phage rolling, complete genome
MN850576	Escherichia phage ime	Vequintavirus	Myoviridae	137114	Escherichia coli	Escherichia phage ime, complete genome
MN850577	Escherichia phage heid	Felixounavirus	Myoviridae	87590	Escherichia coli	Escherichia phage heid, complete genome
MN850578	Escherichia phage nomo	Vequintavirus	Myoviridae	137702	Escherichia coli	Escherichia phage nomo, complete genome
MN850579	Escherichia phage mogra	Mosigvirus	Myoviridae	168724	Escherichia coli	Escherichia phage mogra, complete genome
MN850580	Escherichia phage momo	Felixounavirus	Myoviridae	88168	Escherichia coli	Escherichia phage momo, complete genome
MN850582	Escherichia phage ityhuna	0	Siphoviridae	50768	Escherichia coli	Escherichia phage ityhuna, complete genome
MN850583	Escherichia phage glasur	0	Podoviridae	42507	Escherichia coli	Escherichia phage glasur, complete genome
MN850584	Escherichia phage arall	0	Myoviridae	145715	Escherichia coli	Escherichia phage arall, complete genome
MN850585	Escherichia phage skuden	Felixounavirus	Myoviridae	87263	Escherichia coli	Escherichia phage skuden, complete genome
MN850586	Escherichia phage orkinos	0	Siphoviridae	49798	Escherichia coli	Escherichia phage orkinos, complete genome
MN850587	Escherichia phage mistaenkt	Suspvirus	Myoviridae	86664	Escherichia coli	Escherichia phage mistaenkt, complete genome
MN850588	Escherichia phage sortregn	0	Podoviridae	38200	Escherichia coli	Escherichia phage sortregn, complete genome
MN850589	Escherichia phage welsh	Dhillonvirus	Siphoviridae	45207	Escherichia coli	Escherichia phage welsh, complete genome
MN850590	Escherichia phage moha	Mosigvirus	Myoviridae	168676	Escherichia coli	Escherichia phage moha, complete genome
MN850591	Escherichia phage aalborv	Hanrivervirus	Siphoviridae	46660	Escherichia coli	Escherichia phage aalborv, complete genome
MN850592	Escherichia phage aldrigsur	0	Podoviridae	42379	Escherichia coli	Escherichia phage aldrigsur, complete genome
MN850593	Escherichia phage inoa	Vequintavirus	Myoviridae	138710	Escherichia coli	Escherichia phage inoa, complete genome
MN850594	Escherichia phage flopper	0	Myoviridae	52092	Escherichia coli	Escherichia phage flopper, complete genome
MN850595	Escherichia phage naswa	Vequintavirus	Myoviridae	138583	Escherichia coli	Escherichia phage naswa, complete genome
MN850596	Escherichia phage tonn	0	Siphoviridae	51012	Escherichia coli	Escherichia phage tonn, complete genome
MN850597	Escherichia phage isim	Vequintavirus	Myoviridae	138289	Escherichia coli	Escherichia phage isim, complete genome
MN850598	Escherichia phage nieznany	0	Myoviridae	144998	Escherichia coli	Escherichia phage nieznany, complete genome
MN850599	Escherichia phage lillemer	0	Microviridae	5492	Escherichia coli	Escherichia phage lillemer, complete genome
MN850600	Escherichia phage haarsle	Hanrivervirus	Siphoviridae	48613	Escherichia coli	Escherichia phage haarsle, complete genome
MN850601	Escherichia phage inny	0	Myoviridae	147483	Escherichia coli	Escherichia phage inny, complete genome
MN850602	Escherichia phage damhaus	Hanrivervirus	Siphoviridae	51154	Escherichia coli	Escherichia phage damhaus, complete genome
MN850603	Escherichia phage pinkbiff	Felixounavirus	Myoviridae	88814	Escherichia coli	Escherichia phage pinkbiff, complete genome
MN850604	Escherichia phage tunzivis	0	Siphoviridae	50596	Escherichia coli	Escherichia phage tunzivis, complete genome
MN850605	Escherichia phage fjerdesal	Felixounavirus	Myoviridae	87715	Escherichia coli	Escherichia phage fjerdesal, complete genome
MN850606	Escherichia phage tuinn	0	Siphoviridae	50505	Escherichia coli	Escherichia phage tuinn, complete genome
MN850607	Escherichia phage egaa	Hanrivervirus	Siphoviridae	51643	Escherichia coli	Escherichia phage egaa, complete genome
MN850608	Escherichia phage megetsur	0	Podoviridae	42132	Escherichia coli	Escherichia phage megetsur, complete genome
MN850609	Escherichia phage dhaeg	Dhakavirus	Myoviridae	170817	Escherichia coli	Escherichia phage dhaeg, complete genome
MN850610	Escherichia phage Andreotti	Felixounavirus	Myoviridae	83391	Escherichia coli	Escherichia phage andreotti, complete genome
MN850611	Escherichia phage nataliec	Felixounavirus	Myoviridae	89137	Escherichia coli	Escherichia phage nataliec, complete genome
MN850612	Escherichia phage magaca	Vequintavirus	Myoviridae	135826	Escherichia coli	Escherichia phage magaca, complete genome
MN850613	Escherichia phage tonnikala	0	Siphoviridae	51277	Escherichia coli	Escherichia phage tonnikala, complete genome
MN850614	Escherichia phage adrianh	Felixounavirus	Myoviridae	88226	Escherichia coli	Escherichia phage adrianh, complete genome
MN850615	Escherichia phage kvi	Krischvirus	Myoviridae	163673	Escherichia coli	Escherichia phage kvi, complete genome
MN850616	Escherichia phage buks	Jerseyvirus	Siphoviridae	40308	Escherichia coli	Escherichia phage buks, complete genome
MN850617	Escherichia phage forsur	0	Podoviridae	42476	Escherichia coli	Escherichia phage forsur, complete genome
MN850618	Escherichia phage tuntematon	0	Myoviridae	150473	Escherichia coli	Escherichia phage tuntematon, complete genome
MN850619	Escherichia phage finno	Felixounavirus	Myoviridae	87544	Escherichia coli	Escherichia phage finno, complete genome
MN850620	Escherichia phage atuna	0	Siphoviridae	50732	Escherichia coli	Escherichia phage atuna, complete genome
MN850621	Escherichia phage dhabil	Dhakavirus	Myoviridae	165644	Escherichia coli	Escherichia phage dhabil, complete genome
MN850622	Escherichia phage mobillu	Mosigvirus	Myoviridae	163063	Escherichia coli	Escherichia phage mobillu, complete genome
MN850623	Escherichia phage sortsyn	0	Podoviridae	42116	Escherichia coli	Escherichia phage sortsyn, complete genome
MN850624	Escherichia phage usur	0	Podoviridae	41906	Escherichia coli	Escherichia phage usur, complete genome
MN850625	Escherichia phage smaasur	0	Podoviridae	41110	Escherichia coli	Escherichia phage smaasur, complete genome
MN850626	Escherichia phage nimi	Vequintavirus	Myoviridae	137039	Escherichia coli	Escherichia phage nimi, complete genome
MN850627	Escherichia phage pangalan	Vequintavirus	Myoviridae	136944	Escherichia coli	Escherichia phage pangalan, complete genome
MN850629	Escherichia phage mckay	Dhillonvirus	Siphoviridae	44443	Escherichia coli	Escherichia phage mckay, complete genome
MN850630	Escherichia phage naam	Vequintavirus	Myoviridae	137129	Escherichia coli	Escherichia phage naam, complete genome
MN850632	Escherichia phage alia	0	Myoviridae	147009	Escherichia coli	Escherichia phage alia, complete genome
MN850633	Escherichia phage allfine	Felixounavirus	Myoviridae	86963	Escherichia coli	Escherichia phage allfine, complete genome
MN850634	Escherichia phage tinuso	0	Siphoviridae	50856	Escherichia coli	Escherichia phage tinuso, complete genome
MN850635	Escherichia phage bumzen	Felixounavirus	Myoviridae	87360	Escherichia coli	Escherichia phage bumzen, complete genome
MN850636	Escherichia phage dune	Felixounavirus	Myoviridae	88511	Escherichia coli	Escherichia phage dune, complete genome
MN850637	Escherichia phage warpig	Felixounavirus	Myoviridae	86106	Escherichia coli	Escherichia phage warpig, complete genome
MN850638	Escherichia phage tunus	0	Siphoviridae	51111	Escherichia coli	Escherichia phage tunus, complete genome
MN850639	Escherichia phage radambza	Felixounavirus	Myoviridae	86702	Escherichia coli	Escherichia phage radambza, complete genome
MN850640	Escherichia phage herni	Hanrivervirus	Siphoviridae	50971	Escherichia coli	Escherichia phage herni, complete genome
MN850641	Escherichia phage tonijn	0	Siphoviridae	51627	Escherichia coli	Escherichia phage tonijn, complete genome
MN850642	Escherichia phage navn	Vequintavirus	Myoviridae	139427	Escherichia coli	Escherichia phage navn, complete genome
MN850643	Escherichia phage tiwna	0	Siphoviridae	51014	Escherichia coli	Escherichia phage tiwna, complete genome
MN850644	Escherichia phage ekra	Felixounavirus	Myoviridae	87282	Escherichia coli	Escherichia phage ekra, complete genome
MN850645	Escherichia phage outra	0	Myoviridae	145482	Escherichia coli	Escherichia phage outra, complete genome
MN850646	Escherichia phage nom	Vequintavirus	Myoviridae	136114	Escherichia coli	Escherichia phage nom, complete genome
MN850647	Escherichia phage tootiki	Felixounavirus	Myoviridae	88257	Escherichia coli	Escherichia phage tootiki, complete genome
MN850648	Escherichia phage anhysbys	0	Myoviridae	149335	Escherichia coli	Escherichia phage anhysbys, complete genome
MN850649	Escherichia phage nomine	Vequintavirus	Myoviridae	137991	Escherichia coli	Escherichia phage nomine, complete genome
MN850650	Escherichia phage jat	Dhillonvirus	Siphoviridae	44417	Escherichia coli	Escherichia phage jat, complete genome
MN850651	Escherichia phage moskry	Mosigvirus	Myoviridae	169410	Escherichia coli	Escherichia phage moskry, complete genome
MN895434	Escherichia phage teqhad	Tequatrovirus	Myoviridae	167892	Escherichia coli	Escherichia phage teqhad, complete genome
MN895435	Escherichia phage teqhal	Tequatrovirus	Myoviridae	168070	Escherichia coli	Escherichia phage teqhal, complete genome
MN895436	Escherichia phage teqsoen	Tequatrovirus	Myoviridae	166468	Escherichia coli	Escherichia phage teqsoen, complete genome
MN895437	Escherichia phage teqskov	Tequatrovirus	Myoviridae	165017	Escherichia coli	Escherichia phage teqskov, complete genome
MN895438	Escherichia phage teqdroes	Tequatrovirus	Myoviridae	166833	Escherichia coli	Escherichia phage teqdroes, complete genome
MK473382	Clostridium phage JD032	0	Myoviridae	35109	Clostridioides difficile	Clostridium phage JD032, complete genome
MN642089	Klebsiella phage N1M2	0	Myoviridae	253367	Klebsiella aerogenes	Klebsiella phage N1M2, complete genome
MN782535	Acinetobacter phage vB_AbaP_Lazarus	0	Myoviridae	165151	Acinetobacter baumannii	Acinetobacter phage vB_AbaP_Lazarus, complete genome
MN794232	Vibrio phage VH1_2019	Schizotequatrovirus	Myoviridae	246059	Vibrio	Vibrio phage VH1_2019, complete genome
MN794238	Vibrio phage VH2_2019	0	Siphoviridae	81721	Vibrio	Vibrio phage VH2_2019, complete genome
MN840485	Escherichia phage 2725-N35	Rtpvirus	Siphoviridae	45917	Escherichia	Escherichia phage 2725-N35, complete genome
MN840486	Proteus phage P16-2532	Chivirus	Siphoviridae	58931	Proteus mirabilis	Proteus phage P16-2532, complete genome
MN840487	Proteus phage 2207-N35	Nonanavirus	Siphoviridae	55645	Proteus mirabilis	Proteus phage 2207-N35, complete genome
MN844877	Sphaerotilus phage vB_SnaP-R1	0	Podoviridae	41507	Sphaerotilus natans	Sphaerotilus phage vB_SnaP-R1, complete genome
MN850656	Flavobacterium phage fF4	0	Myoviridae	31958	Flavobacterium columnare NBRC 100251 = ATCC 23463	Flavobacterium phage fF4, complete genome
MN854830	Enterococcus phage PBEF129	Kochikohdavirus	Herelleviridae	144230	Enterococcus faecalis	Enterococcus phage PBEF129, complete genome
MN857617	Bacillus virus SRT01hs	Salasvirus	Podoviridae	20784	Bacillus safensis	Bacillus virus SRT01hs, complete genome
MN862068	Brevundimonas phage vB_BsubS-Delta	0	Siphoviridae	87225	Brevundimonas subvibrioides ATCC 15264	Brevundimonas phage vB_BsubS-Delta, complete genome
MN864865	Acinetobacter phage vB_AbaM_PhT2	0	Myoviridae	166330	Acinetobacter baumannii	Acinetobacter phage vB_AbaM_PhT2, complete genome
MN882349	Escherichia virus Ec_Makalu_003	Krischvirus	Myoviridae	162966	Escherichia coli	Escherichia virus Ec_Makalu_003, complete genome
MN882542	Escherichia phage JN01	Felixounavirus	Myoviridae	88360	Escherichia coli O157	Escherichia phage JN01,complete genome
MN882550	Butyrivibrio virus Arawn	0	Siphoviridae	31118	Butyrivibrio fibrisolvens DSM 3071	Butyrivibrio virus Arawn, complete genome
MN882551	Butyrivibrio virus Arian	0	Siphoviridae	33499	Butyrivibrio fibrisolvens DSM 3071	Butyrivibrio virus Arian, complete genome
MN882552	Butyrivibrio virus Bo-Finn	0	Siphoviridae	33227	Butyrivibrio fibrisolvens DSM 3071	Butyrivibrio virus Bo-Finn, complete genome
MN882553	Butyrivibrio virus Ceridwen	0	Siphoviridae	39745	Butyrivibrio fibrisolvens DSM 3071	Butyrivibrio virus Ceridwen, complete genome
MN882554	Butyrivibrio virus Idris	0	Siphoviridae	31128	Butyrivibrio fibrisolvens DSM 3071	Butyrivibrio virus Idris, complete genome
MN892483	Microbacterium phage SonOfLevi	Ilzatvirus	Siphoviridae	41573	Microbacterium foliorum	Microbacterium phage SonOfLevi, complete genome
MN892484	Mycobacterium phage CactusJack	Fishburnevirus	Siphoviridae	48222	Mycolicibacterium smegmatis MC2 155	Mycobacterium phage CactusJack, complete genome
MN892485	Gordonia phage Kuwabara	0	Siphoviridae	54102	Gordonia	Gordonia phage Kuwabara, complete genome
MN892486	Mycobacterium phage KilKor	Fishburnevirus	Siphoviridae	48916	Mycolicibacterium smegmatis MC2 155	Mycobacterium phage KilKor, complete genome
MN892487	Mycobacterium phage Mabel	Fromanvirus	Siphoviridae	52577	Mycolicibacterium smegmatis MC2 155	Mycobacterium phage Mabel, complete genome
MN894885	Escherichia virus Ec_Makalu_001	Krischvirus	Myoviridae	163752	Escherichia coli	Escherichia virus Ec_Makalu_001, complete genome
MN905546	Pseudomonas phage PN05	0	Myoviridae	214121	Pseudomonas syringae pv. actinidiae	Pseudomonas phage PN05, complete genome
MK759883	Salmonella phage vB_SenS_SB15	Jerseyvirus	Siphoviridae	41441	Salmonella enterica subsp. enterica serovar Braenderup	Salmonella phage vB_SenS_SB15, complete genome
MK759884	Salmonella phage vB_SenM_SB18	Kolesnikvirus	Myoviridae	85311	Salmonella enterica subsp. enterica serovar Infantis	Salmonella phage vB_SenM_SB18, complete genome
MN481365	Escherichia phage vB_EcoP_PHB19	Teseptimavirus	Podoviridae	40037	Escherichia coli	Escherichia phage vB_EcoP_PHB19, complete genome
MN481366	Escherichia phage vB_EcoP_PHB20	Teseptimavirus	Podoviridae	38552	Escherichia coli	Escherichia phage vB_EcoP_PHB20, complete genome
MN692199	Siphoviridae phage MA12	0	Siphoviridae	58573	Pectobacterium carotovorum	Siphoviridae phage MA12, complete genome
MN176217	Escherichia phage vB_Eco4M-7	0	Myoviridae	68084	Escherichia sp.	Escherichia phage vB_Eco4M-7, complete genome
MN166083	Acinetobacter phage Abp9	Obolenskvirus	Myoviridae	44820	Acinetobacter	Acinetobacter phage Abp9, complete genome
MN395284	Klebsiella phage PhiKpNIH-6	0	Myoviridae	171860	Klebsiella pneumoniae subsp. pneumoniae KPNIH1	Klebsiella phage PhiKpNIH-6, complete genome
MN395285	Klebsiella phage PhiKpNIH-10	Webervirus	Siphoviridae	49472	Klebsiella pneumoniae subsp. pneumoniae KPNIH1	Klebsiella phage PhiKpNIH-10, complete genome
MN395286	Klebsiella phage PhiKpNIH-2	Webervirus	Siphoviridae	49477	Klebsiella pneumoniae subsp. pneumoniae KPNIH1	Klebsiella phage PhiKpNIH-2, complete genome
MN402506	Vibrio phage VMJ710	0	Myoviridae	121496	Vibrio cholerae O1	Vibrio phage VMJ710, complete genome
MN562749	Pseudomonas phage U47	Bruynoghevirus	Podoviridae	43444	Pseudomonas aeruginosa PAO1	Pseudomonas phage U47, complete genome
MN655998	Escherichia phage E26	Krischvirus	Myoviridae	164572	Escherichia	Escherichia phage E26, complete genome
MN655999	Shigella phage Z31	Felixounavirus	Myoviridae	89355	Shigella sonnei	Shigella phage Z31, complete genome
MN692672	Pseudomonas phage vB_PaeP_Lx18	Phikmvvirus	Podoviridae	42735	Pseudomonas aeruginosa	Pseudomonas phage vB_PaeP_Lx18, complete genome
MN692673	Salmonella phage VB_StyS_BS5	0	Siphoviridae	47604	Salmonella sp.	Salmonella phage VB_StyS_BS5, complete genome
MN727882	Geobacillus phage GBK1	Andromedavirus	Siphoviridae	45439	Geobacillus kaustophilus	Geobacillus phage GBK1, complete genome
MN732883	Acinetobacter phage vB_AbaP_Kimel	0	Myoviridae	167922	Acinetobacter baumannii	Acinetobacter phage vB_AbaP_Kimel, complete genome
MN735429	Arthrobacter phage AppleCider	Korravirus	Siphoviridae	43699	Arthrobacter sp. ATCC 21022	Arthrobacter phage AppleCider, complete genome
MN735430	Microbacterium phage Ioannes	Ilzatvirus	Siphoviridae	41879	Microbacterium foliorum	Microbacterium phage Ioannes, complete genome
MN735431	Mycobacterium phage Hegedechwinu	Cheoctovirus	Siphoviridae	57346	Mycolicibacterium smegmatis MC2 155	Mycobacterium phage Hegedechwinu, complete genome
MN735432	Mycobacteriophage Whitty	Bernalvirus	Siphoviridae	42393	Mycolicibacterium smegmatis MC2 155	Mycobacteriophage Whitty, complete genome
MN735433	Mycobacterium phage Scottish	Cheoctovirus	Siphoviridae	56825	Mycolicibacterium smegmatis MC2 155	Mycobacterium phage Scottish, complete genome
MN735434	Mycobacterium phage Mangeria	Bixzunavirus	Myoviridae	156170	Mycolicibacterium smegmatis MC2 155	Mycobacterium phage Mangeria, complete genome
MN735435	Microbacterium phage Renzie	Ilzatvirus	Siphoviridae	41872	Microbacterium foliorum	Microbacterium phage Renzie, complete genome
MN781580	Shigella virus KRT47	Tequatrovirus	Myoviridae	167485	Shigella flexneri	Shigella virus KRT47, complete genome
MN781674	Escherichia phage vB_EcoS_XY3	0	Siphoviridae	51345	Escherichia sp.	Escherichia phage vB_EcoS_XY3, complete genome
MN783016	Klebsiella phage KP1801	Webervirus	Siphoviridae	49835	Klebsiella	Klebsiella phage KP1801, complete genome
MN807240	Vibrio phage VP-HS15	Zindervirus	Podoviridae	46759	Vibrio parahaemolyticus	Vibrio phage VP-HS15, complete genome
MN807246	Microbacterium phage Chamuel	Ilzatvirus	Siphoviridae	41568	Microbacterium foliorum	Microbacterium phage Chamuel, complete genome
MN807247	Mycobacterium phage Chupacabra	Fromanvirus	Siphoviridae	50836	Mycolicibacterium smegmatis	Mycobacterium phage Chupacabra, complete genome
MN807248	Mycobacterium phage Phalm	Fishburnevirus	Siphoviridae	48213	Mycolicibacterium smegmatis MC2 155	Mycobacterium phage Phalm, complete genome
MN807249	Mycobacterium phage Megiddo	Fishburnevirus	Siphoviridae	48783	Mycolicibacterium smegmatis MC2 155	Mycobacterium phage Megiddo, complete genome
MN807250	Mycobacterium phage Glaske	Fishburnevirus	Siphoviridae	48222	Mycolicibacterium smegmatis MC2 155	Mycobacterium phage Glaske, complete genome
MN812203	Flavobacterium phage vB_FspM_lotta8-1	0	Myoviridae	34751	Flavobacterium sp. LMO8	Flavobacterium phage vB_FspM_lotta8-1, complete genome
MN812204	Flavobacterium phage vB_FspM_lotta8-2	0	Myoviridae	34627	Flavobacterium sp. LMO8	Flavobacterium phage vB_FspM_lotta8-2, complete genome
MN812205	Flavobacterium phage vB_FspM_pippi8-1	0	Myoviridae	34711	Flavobacterium sp. LMO8	Flavobacterium phage vB_FspM_pippi8-1, complete genome
MN812206	Flavobacterium phage vB_FspS_filifjonk9-1	0	Siphoviridae	38028	Flavobacterium sp. LMO9	Flavobacterium phage vB_FspS_filifjonk9-1, complete genome
MN812207	Flavobacterium phage vB_FspS_hattifnatt9-1	0	Siphoviridae	39262	Flavobacterium sp. LMO9	Flavobacterium phage vB_FspS_hattifnatt9-1, complete genome
MN812208	Flavobacterium phage vB_FspS_hemulen6-1	0	Siphoviridae	39039	Flavobacterium sp. LMO6	Flavobacterium phage vB_FspS_hemulen6-1, complete genome
MN812209	Flavobacterium phage vB_FspS_hemulen6-2	0	Siphoviridae	39030	Flavobacterium sp. LMO6	Flavobacterium phage vB_FspS_hemulen6-2, complete genome
MN812210	Flavobacterium phage vB_FspS_hemulen9-1	0	Siphoviridae	38901	Flavobacterium sp. LMO9	Flavobacterium phage vB_FspS_hemulen9-1, complete genome
MN812211	Flavobacterium phage vB_FspS_laban6-1	Unahavirus	Siphoviridae	43236	Flavobacterium sp. LMO6	Flavobacterium phage vB_FspS_laban6-1, complete genome
MN812212	Flavobacterium phage vB_FspS_lillamy9-1	0	Siphoviridae	38268	Flavobacterium sp. LMO9	Flavobacterium phage vB_FspS_lillamy9-1, complete genome
MN812213	Flavobacterium phage vB_FspS_lillamy9-2	0	Siphoviridae	38268	Flavobacterium sp. LMO9	Flavobacterium phage vB_FspS_lillamy9-2, complete genome
MN812214	Flavobacterium phage vB_FspS_lillamy9-3	0	Siphoviridae	38268	Flavobacterium sp. LMO9	Flavobacterium phage vB_FspS_lillamy9-3, complete genome
MN812215	Flavobacterium phage vB_FspS_lillamy9-4	0	Siphoviridae	38268	Flavobacterium sp. LMO9	Flavobacterium phage vB_FspS_lillamy9-4, complete genome
MN812216	Flavobacterium phage vB_FspS_lillamy9-5	0	Siphoviridae	38268	Flavobacterium sp. LMO9	Flavobacterium phage vB_FspS_lillamy9-5, complete genome
MN812217	Flavobacterium phage vB_FspS_lillamy9-6	0	Siphoviridae	38007	Flavobacterium sp. LMO9	Flavobacterium phage vB_FspS_lillamy9-6, complete genome
MN812218	Flavobacterium phage vB_FspS_lillamy9-7	0	Siphoviridae	37531	Flavobacterium sp. LMO9	Flavobacterium phage vB_FspS_lillamy9-7, complete genome
MN812219	Flavobacterium phage vB_FspS_morran9-1	0	Siphoviridae	38385	Flavobacterium sp. LMO9	Flavobacterium phage vB_FspS_morran9-1, complete genome
MN812220	Flavobacterium phage vB_FspS_mumin6-1	0	Siphoviridae	38527	Flavobacterium sp. LMO6	Flavobacterium phage vB_FspS_mumin6-1, complete genome
MN812221	Flavobacterium phage vB_FspS_mumin6-2	0	Siphoviridae	38185	Flavobacterium sp. LMO6	Flavobacterium phage vB_FspS_mumin6-2, complete genome
MN812222	Flavobacterium phage vB_FspS_mumin6-3	0	Siphoviridae	37682	Flavobacterium sp. LMO6	Flavobacterium phage vB_FspS_mumin6-3, complete genome
MN812223	Flavobacterium phage vB_FspS_mumin6-4	0	Siphoviridae	37532	Flavobacterium sp. LMO6	Flavobacterium phage vB_FspS_mumin6-4, complete genome
MN812224	Flavobacterium phage vB_FspS_mumin9-1	0	Siphoviridae	38527	Flavobacterium sp. LMO9	Flavobacterium phage vB_FspS_mumin9-1, complete genome
MN812225	Flavobacterium phage vB_FspS_mumin9-2	0	Siphoviridae	38527	Flavobacterium sp. LMO9	Flavobacterium phage vB_FspS_mumin9-2, complete genome
MN812226	Flavobacterium phage vB_FspS_mumin9-3	0	Siphoviridae	38398	Flavobacterium sp. LMO9	Flavobacterium phage vB_FspS_mumin9-3, complete genome
MN812227	Flavobacterium phage vB_FspS_mymlan6-1	0	Siphoviridae	38501	Flavobacterium sp. LMO6	Flavobacterium phage vB_FspS_mymlan6-1, complete genome
MN812228	Flavobacterium phage vB_FspS_mymlan6-2	0	Siphoviridae	38372	Flavobacterium sp. LMO6	Flavobacterium phage vB_FspS_mymlan6-2, complete genome
MN812229	Flavobacterium phage vB_FspS_sniff9-1	0	Siphoviridae	38134	Flavobacterium sp. LMO9	Flavobacterium phage vB_FspS_sniff9-1, complete genome
MN812230	Flavobacterium phage vB_FspS_sniff9-2	0	Siphoviridae	37907	Flavobacterium sp. LMO9	Flavobacterium phage vB_FspS_sniff9-2, complete genome
MN812231	Flavobacterium phage vB_FspS_snork6-1	0	Siphoviridae	38214	Flavobacterium sp. LMO6	Flavobacterium phage vB_FspS_snork6-1, complete genome
MN812232	Flavobacterium phage vB_FspS_snork6-2	0	Siphoviridae	37732	Flavobacterium sp. LMO6	Flavobacterium phage vB_FspS_snork6-2, complete genome
MN812233	Flavobacterium phage vB_FspS_snork9-1	0	Siphoviridae	38084	Flavobacterium sp. LMO9	Flavobacterium phage vB_FspS_snork9-1, complete genome
MN812234	Flavobacterium phage vB_FspS_snusmum6-1	0	Siphoviridae	39365	Flavobacterium sp. LMO6	Flavobacterium phage vB_FspS_snusmum6-1, complete genome
MN812235	Flavobacterium phage vB_FspS_snusmum6-2	0	Siphoviridae	39365	Flavobacterium sp. LMO6	Flavobacterium phage vB_FspS_snusmum6-2, complete genome
MN812236	Flavobacterium phage vB_FspS_snusmum6-3	0	Siphoviridae	39365	Flavobacterium sp. LMO6	Flavobacterium phage vB_FspS_snusmum6-3, complete genome
MN812237	Flavobacterium phage vB_FspS_snusmum9-1	0	Siphoviridae	38743	Flavobacterium sp. LMO9	Flavobacterium phage vB_FspS_snusmum9-1, complete genome
MN812238	Flavobacterium phage vB_FspS_stinky9-1	0	Siphoviridae	38502	Flavobacterium sp. LMO9	Flavobacterium phage vB_FspS_stinky9-1, complete genome
MN812239	Flavobacterium phage vB_FspS_tant8-1	0	Siphoviridae	40542	Flavobacterium sp. LMO8	Flavobacterium phage vB_FspS_tant8-1, complete genome
MN812240	Flavobacterium phage vB_FspS_tooticki6-1	0	Siphoviridae	36912	Flavobacterium sp. LMO6	Flavobacterium phage vB_FspS_tooticki6-1, complete genome
MN812241	Flavobacterium phage vB_FspS_tooticki9-1	0	Siphoviridae	36912	Flavobacterium sp. LMO9	Flavobacterium phage vB_FspS_tooticki9-1, complete genome
MN813675	Cutibacterium phage P104B	Pahexavirus	Siphoviridae	29330	Cutibacterium acnes	Cutibacterium phage P104B, complete genome
MN813676	Arthrobacter phage Adolin	0	Siphoviridae	43022	Sinomonas atrocyanea	Arthrobacter phage Adolin, complete genome
MN813677	Cutibacterium phage P107C	Pahexavirus	Siphoviridae	29516	Cutibacterium acnes	Cutibacterium phage P107C, complete genome
MN813678	Mycobacterium phage Lephleur	Rosebushvirus	Siphoviridae	67349	Mycolicibacterium smegmatis MC2 155	Mycobacterium phage Lephleur, complete genome
MN813679	Cutibacterium phage P107A	Pahexavirus	Siphoviridae	29465	Cutibacterium acnes	Cutibacterium phage P107A, complete genome
MN813680	Arthrobacter phage LilStuart	Korravirus	Siphoviridae	42950	Arthrobacter sp. ATCC 21022	Arthrobacter phage LilStuart, complete genome
MN813681	Mycobacterium phage Roary	Fromanvirus	Siphoviridae	52521	Mycolicibacterium smegmatis MC2 155	Mycobacterium phage Roary, complete genome
MN813682	Microbacterium phage Matzah	0	Siphoviridae	55686	Microbacterium paraoxydans	Microbacterium phage Matzah, complete genome
MN813683	Cutibacterium phage P108C	Pahexavirus	Siphoviridae	29494	Cutibacterium acnes	Cutibacterium phage P108C, complete genome
MN813684	Microbacterium phage Terij	0	Siphoviridae	55691	Microbacterium paraoxydans	Microbacterium phage Terij, complete genome
MN813685	Gordonia phage Gudmit	0	Siphoviridae	42205	Gordonia terrae	Gordonia phage Gudmit, complete genome
MN813686	Mycobacterium phage BirdsNest	0	Siphoviridae	70668	Mycolicibacterium smegmatis MC2 155	Mycobacterium phage BirdsNest, complete genome
MN813687	Mycobacterium phage Onyinye	0	Siphoviridae	71419	Mycolicibacterium smegmatis MC2 155	Mycobacterium phage Onyinye, complete genome
MN813688	Cutibacterium phage P106I	Pahexavirus	Siphoviridae	29470	Cutibacterium acnes	Cutibacterium phage P106I, complete genome
MN813689	Cutibacterium phage P106L	Pahexavirus	Siphoviridae	29641	Cutibacterium acnes	Cutibacterium phage P106L, complete genome
MN813690	Cutibacterium phage P106M	Pahexavirus	Siphoviridae	29641	Cutibacterium acnes	Cutibacterium phage P106M, complete genome
MN813691	Cutibacterium phage P106A	Pahexavirus	Siphoviridae	29554	Cutibacterium acnes	Cutibacterium phage P106A, complete genome
MN813692	Cutibacterium phage P106C	Pahexavirus	Siphoviridae	29641	Cutibacterium acnes	Cutibacterium phage P106C, complete genome
MN813693	Mycobacterium phage Imvubu	0	Siphoviridae	69897	Mycolicibacterium smegmatis MC2 155	Mycobacterium phage Imvubu, complete genome
MN813694	Gordonia phage Opie	Bowservirus	Siphoviridae	47713	Gordonia terrae	Gordonia phage Opie, complete genome
MN813695	Arthrobacter phage LouisXIV	Decurrovirus	Siphoviridae	15556	Arthrobacter sp. ATCC 21022	Arthrobacter phage LouisXIV, complete genome
MN813696	Mycobacterium phage Cintron	Fromanvirus	Siphoviridae	51679	Mycolicibacterium smegmatis MC2 155	Mycobacterium phage Cintron, complete genome
MN813697	Mycobacterium phage Noelle	Fromanvirus	Siphoviridae	51483	Mycolicibacterium smegmatis MC2 155	Mycobacterium phage Noelle, complete genome
MN813698	Gordonia phage Volt	0	Siphoviridae	68553	Gordonia terrae	Gordonia phage Volt, complete genome
MN813699	Mycobacterium phage P28Green	Fromanvirus	Siphoviridae	50886	Mycolicibacterium smegmatis MC2 155	Mycobacterium phage P28Green, complete genome
MN813700	Mycobacterium phage Atkinbua	Fromanvirus	Siphoviridae	52955	Mycolicibacterium smegmatis MC2 155	Mycobacterium phage Atkinbua, complete genome
MK764384	Staphylococcus phage SA46-CTH2	Rosenblumvirus	Podoviridae	17505	Staphylococcus aureus	Staphylococcus phage SA46-CTH2, complete genome
MN102376	Vibrio phage vB_VpS_CA8	0	Siphoviridae	58480	Vibrio parahaemolyticus	Vibrio phage vB_VpS_CA8, complete genome
MN175679	Vibrio phage vB_VpS_BA3	0	Siphoviridae	58648	Vibrio parahaemolyticus	Vibrio phage vB_VpS_BA3, complete genome
KX649889	Salmonella phage SE-W109	Jerseyvirus	Siphoviridae	42147	Salmonella enterica subsp. enterica serovar Enteritidis	Salmonella phage SE-W109, complete genome
KX765864	Salmonella phage ST-374	Chivirus	Siphoviridae	59934	Salmonella	Salmonella phage ST-374, complete genome
KX765865	Salmonella phage ST-W77	Kuttervirus	Ackermannviridae	157458	Salmonella	Salmonella phage ST-W77, complete genome
KY769270	Pectobacterium phage phiA41	0	Podoviridae	75764	Pectobacterium wasabiae	Pectobacterium phage phiA41, complete genome
MK290737	Pectobacterium phage Arno162	0	Myoviridae	91663	Pectobacterium atrosepticum SCRI1043	Pectobacterium phage Arno162, complete genome
MK290738	Pectobacterium phage Arno18	0	Myoviridae	91660	Pectobacterium carotovorum	Pectobacterium phage Arno18, complete genome
MK290739	Pectobacterium phage Q19	Teseptimavirus	Podoviridae	40227	Pectobacterium carotovorum	Pectobacterium phage Q19, complete genome
MN580668	Salmonella phage pSe_SNUABM_01	Tequatrovirus	Myoviridae	172360	Salmonella enterica	Salmonella phage pSe_SNUABM_01, complete genome
MN364664	Xanthomonas phage Xoo-sp15	Caeruleovirus	Herelleviridae	157091	Xanthomonas oryzae pv. oryzae	Xanthomonas phage Xoo-sp15, complete genome
MN698239	Pelagibacter phage HTVC023P	0	Podoviridae	60878	Candidatus Pelagibacter	Pelagibacter phage HTVC023P, complete genome
MN698240	Pelagibacter phage HTVC026P	0	Podoviridae	32480	Candidatus Pelagibacter	Pelagibacter phage HTVC026P, complete genome
MN698241	Pelagibacter phage HTVC027P	0	Podoviridae	57595	Candidatus Pelagibacter	Pelagibacter phage HTVC027P, complete genome
MN698242	Pelagibacter phage HTVC103P	0	Podoviridae	54103	Candidatus Pelagibacter sp. HTCC7211	Pelagibacter phage HTVC103P, complete genome
MN698243	Pelagibacter phage HTVC104P	0	Podoviridae	54359	Candidatus Pelagibacter sp. HTCC7211	Pelagibacter phage HTVC104P, complete genome
MN698244	Pelagibacter phage HTVC106P	0	Podoviridae	36945	Candidatus Pelagibacter sp. HTCC7211	Pelagibacter phage HTVC106P, complete genome
MN698245	Pelagibacter phage HTVC111P	0	Podoviridae	31577	Candidatus Pelagibacter sp. HTCC7211	Pelagibacter phage HTVC111P, complete genome
MN698246	Pelagibacter phage HTVC112P	0	Podoviridae	32478	Candidatus Pelagibacter sp. HTCC7211	Pelagibacter phage HTVC112P, complete genome
MN698247	Pelagibacter phage HTVC115P	0	Podoviridae	54819	Candidatus Pelagibacter sp. HTCC7211	Pelagibacter phage HTVC115P, complete genome
MN698248	Pelagibacter phage HTVC202P	0	Podoviridae	32226	Candidatus Pelagibacter sp. FZCC0015	Pelagibacter phage HTVC202P, complete genome
MK820013	Vibrio phage vB_VpaP_MGD2	Zindervirus	Podoviridae	44783	Vibrio parahaemolyticus	Vibrio phage vB_VpaP_MGD2, complete genome
MN336266	Salmonella phage W71701E2	Jerseyvirus	Siphoviridae	43095	Salmonella enterica	Salmonella phage W71701E2, complete genome
MN549360	Rhizobium phage RL38J1	0	Ackermannviridae	158577	Rhizobium leguminosarum	Rhizobium phage RL38J1, complete genome
MN549361	Rhizobium phage RL2RES	0	Ackermannviridae	156878	Rhizobium leguminosarum	Rhizobium phage RL2RES, complete genome
MN562221	Photobacterium phage PDCC-1	Aphroditevirus	Myoviridae	237509	Photobacterium damselae	Photobacterium phage PDCC-1, complete genome
MN592896	Alteromonas phage XX1924	0	Siphoviridae	40580	Alteromonas litorea	Alteromonas phage XX1924, complete genome
MN689778	Klebsiella phage vB_KpnM_15-38_KLPPOU148	Jedunavirus	Myoviridae	49169	Klebsiella pneumoniae	Klebsiella phage vB_KpnM_15-38_KLPPOU148, complete genome
MN689779	Klebsiella phage vB_KpnS_15-38_KLPPOU149	Webervirus	Siphoviridae	49316	Klebsiella pneumoniae	Klebsiella phage vB_KpnS_15-38_KLPPOU149, complete genome
MN703405	Mycobacterium phage Aneem	Fromanvirus	Siphoviridae	52595	Mycolicibacterium smegmatis MC2 155	Mycobacterium phage Aneem, complete genome
MN703406	Mycobacterium phage Gabriela	Bronvirus	Siphoviridae	75383	Mycolicibacterium smegmatis MC2 155	Mycobacterium phage Gabriela, complete genome
MN703407	Microbacterium phage Leaf	0	Siphoviridae	95340	Microbacterium paraoxydans	Microbacterium phage Leaf, complete genome
MN703408	Mycobacterium phage Phaded	Fromanvirus	Siphoviridae	53598	Mycolicibacterium smegmatis MC2 155	Mycobacterium phage Phaded, complete genome
MN703409	Arthrobacter phage LittleTokyo	Galaxyvirus	Siphoviridae	38969	Arthrobacter globiformis	Arthrobacter phage LittleTokyo, complete genome
MN703410	Mycobacterium phage Itos	Bronvirus	Siphoviridae	74937	Mycolicibacterium smegmatis MC2 155	Mycobacterium phage Itos, complete genome
MN703411	Arthrobacter phage DrYang	Radnorvirus	Myoviridae	69061	Arthrobacter sp. ATCC 21022	Arthrobacter phage DrYang, complete genome
MN703412	Arthrobacter phage Giantsbane	Gordonvirus	Siphoviridae	56734	Arthrobacter globiformis	Arthrobacter phage Giantsbane, complete genome
MN703413	Arthrobacter phage Powerpuff	0	Siphoviridae	44651	Arthrobacter globiformis	Arthrobacter phage Powerpuff, complete genome
MN703414	Microbacterium phage Dewdrop	0	Siphoviridae	95409	Microbacterium paraoxydans	Microbacterium phage Dewdrop, complete genome
MN703415	Mycobacterium phage Mcshane	Pegunavirus	Siphoviridae	68929	Mycolicibacterium smegmatis MC2 155	Mycobacterium phage Mcshane, complete genome
MN709128	Acinetobacter phage vB_AbaP_Berthold	0	Myoviridae	165927	Acinetobacter baumannii	Acinetobacter phage vB_AbaP_Berthold, complete genome
MN710383	Pseudomonas phage pf8_ST274-AUS411	0	Inoviridae	10061	Pseudomonas aeruginosa	Pseudomonas phage pf8_ST274-AUS411, complete genome
MN718199	Vibrio phage vB_VchM_Kuja	0	Ackermannviridae	148180	Vibrio cholerae	Vibrio phage vB_VchM_Kuja, complete genome
MN718463	Clostridium phage phiCDKH01	0	Siphoviridae	45089	Clostridioides difficile	Clostridium phage phiCDKH01, complete genome
MN723850	Acinetobacter phage vB_AbaP_Apostate	0	Myoviridae	164746	Acinetobacter baumannii	Acinetobacter phage vB_AbaP_Apostate, complete genome
MN728683	Mycobacterium phage Yokurt	Fromanvirus	Siphoviridae	52123	Mycolicibacterium smegmatis MC2 155	Mycobacterium phage Yokurt, complete genome
MN728684	Mycobacterium phage Ohfah	Fromanvirus	Siphoviridae	51412	Mycolicibacterium smegmatis MC2 155	Mycobacterium phage Ohfah, complete genome
MN732867	Erwinia phage Hena1	0	Myoviridae	148842	Erwinia amylovora	Erwinia phage Hena1, complete genome
MN781108	Klebsiella phage vB_Kpn_P545	0	Myoviridae	169275	Klebsiella pneumoniae	Klebsiella phage vB_Kpn_P545, complete genome
MN812722	Vibrio phage NF	0	Siphoviridae	44634	Vibrio alginolyticus	Vibrio phage NF, complete genome
MN794000	Klebsiella phage VLC1	Drulisvirus	Podoviridae	43411	Klebsiella pneumoniae	Klebsiella phage VLC1, complete genome
MN794001	Klebsiella phage VLC2	Drulisvirus	Podoviridae	43784	Klebsiella pneumoniae	Klebsiella phage VLC2, complete genome
MN794002	Klebsiella phage VLC3	Drulisvirus	Podoviridae	43351	Klebsiella pneumoniae	Klebsiella phage VLC3, complete genome
MN794003	Klebsiella phage VLC4	Drulisvirus	Podoviridae	44656	Klebsiella pneumoniae	Klebsiella phage VLC4, complete genome
MK308674	Vibrio phage vB_VmeM-Yong XC31	0	Myoviridae	290532	Vibrio mediterranei	Vibrio phage vB_VmeM-Yong XC31, complete genome
MK308675	Vibrio phage vB_VmeM-Yong XC32	0	Myoviridae	290533	Vibrio mediterranei	Vibrio phage vB_VmeM-Yong XC32, complete genome
MK308676	Vibrio phage vB_VmeM-Yong MS31	0	Myoviridae	290537	Vibrio mediterranei	Vibrio phage vB_VmeM-Yong MS31, complete genome
MK308677	Vibrio phage vB_VmeM-Yong MS32	0	Myoviridae	278116	Vibrio mediterranei	Vibrio phage vB_VmeM-Yong MS32, complete genome
MK814760	Gordonia phage Forza	0	Siphoviridae	114174	Gordonia terrae	Gordonia phage Forza, complete genome
MN336265	Salmonella phage vB_SenS-EnJE6	Jerseyvirus	Siphoviridae	43129	Salmonella	Salmonella phage vB_SenS-EnJE6, complete genome
MN508614	Escherichia phage ES12	Tequatrovirus	Myoviridae	166240	Escherichia coli	UNVERIFIED: Escherichia phage ES12, complete genome
MN508615	Escherichia phage ES17	Kuravirus	Podoviridae	75134	Escherichia coli	UNVERIFIED: Escherichia phage ES17, complete genome
MN508616	Escherichia phage ES19	Tequatrovirus	Myoviridae	166781	Escherichia coli	UNVERIFIED: Escherichia phage ES19, complete genome
MN508617	Escherichia phage ES21	Tequatrovirus	Myoviridae	166790	Escherichia coli	UNVERIFIED: Escherichia phage ES21, complete genome
MN508618	Escherichia phage ES26	Tequatrovirus	Myoviridae	166756	Escherichia coli	UNVERIFIED: Escherichia phage ES26, complete genome
MN508619	Pseudomonas phage Paer4	Bruynoghevirus	Podoviridae	45446	Pseudomonas aeruginosa	UNVERIFIED: Pseudomonas phage Paer4, complete genome
MN508620	Pseudomonas phage E2005-24-39	Pbunavirus	Myoviridae	66412	Pseudomonas aeruginosa	UNVERIFIED: Pseudomonas phage E2005-24-39, complete genome
MN508621	Enterobacter phage EC-W1	0	Myoviridae	178607	Enterobacter cloacae	UNVERIFIED: Enterobacter phage EC-W1, complete genome
MN508622	Enterobacter phage EC-W2	0	Myoviridae	176610	Enterobacter cloacae	UNVERIFIED: Enterobacter phage EC-W2, complete genome
MN508623	Enterobacter phage EC-F1	0	Myoviridae	178070	Enterobacter cloacae	UNVERIFIED: Enterobacter phage EC-F1, complete genome
MN508624	Enterobacter phage EC-F2	0	Myoviridae	178230	Enterobacter cloacae	UNVERIFIED: Enterobacter phage EC-F2, complete genome
MN553586	Pseudomonas phage phiKMVC5-4	Bruynoghevirus	Podoviridae	45446	Pseudomonas aeruginosa PAO1	UNVERIFIED: Pseudomonas phage phiKMVC5-4, complete genome
MN553588	Pseudomonas phage phiKMVC5-12	Phikmvvirus	Podoviridae	42232	Pseudomonas aeruginosa PAO1	UNVERIFIED: Pseudomonas phage phiKMVC5-12, complete genome
MN592897	Vibrio phage MZH0603	0	Podoviridae	43006	Vibrio variabilis	Vibrio phage MZH0603, complete genome
MN648195	Acinetobacter phage vB_AbaP_Konradin	0	Myoviridae	166210	Acinetobacter baumannii	Acinetobacter phage vB_AbaP_Konradin, complete genome
MN662249	Acinetobacter phage vB_AbaP_Stupor	0	Myoviridae	164309	Acinetobacter baumannii	Acinetobacter phage vB_AbaP_Stupor, complete genome
MN689503	Lactococcus phage 5171F	Ceduovirus	Siphoviridae	21078	Lactococcus lactis	Lactococcus phage 5171F, complete genome
MN689504	Lactococcus phage 5205F	Ceduovirus	Siphoviridae	21214	Lactococcus lactis	Lactococcus phage 5205F, complete genome
MN689505	Lactococcus phage CHPC1020	Ceduovirus	Siphoviridae	22410	Lactococcus lactis	Lactococcus phage CHPC1020, complete genome
MN689506	Lactococcus phage CHPC1161	Ceduovirus	Siphoviridae	21344	Lactococcus lactis	Lactococcus phage CHPC1161, complete genome
MN689507	Lactococcus phage CHPC116	Ceduovirus	Siphoviridae	21869	Lactococcus lactis	Lactococcus phage CHPC116, complete genome
MN689508	Lactococcus phage CHPC1170	Ceduovirus	Siphoviridae	21746	Lactococcus lactis	Lactococcus phage CHPC1170, complete genome
MN689509	Lactococcus phage CHPC1175	0	Siphoviridae	36339	Lactococcus lactis	Lactococcus phage CHPC1175, complete genome
MN689510	Lactococcus phage CHPC1182	Ceduovirus	Siphoviridae	20751	Lactococcus lactis	Lactococcus phage CHPC1182, complete genome
MN689511	Lactococcus phage CHPC1183	Ceduovirus	Siphoviridae	20030	Lactococcus lactis	Lactococcus phage CHPC1183, complete genome
MN689512	Lactococcus phage CHPC122	Ceduovirus	Siphoviridae	22109	Lactococcus lactis	Lactococcus phage CHPC122, complete genome
MN689514	Lactococcus phage CHPC129	Skunavirus	Siphoviridae	30832	Lactococcus lactis	Lactococcus phage CHPC129, complete genome
MN689515	Lactococcus phage CHPC134	Ceduovirus	Siphoviridae	21987	Lactococcus lactis	Lactococcus phage CHPC134, complete genome
MN689516	Lactococcus phage CHPC148	0	Siphoviridae	33553	Lactococcus lactis	Lactococcus phage CHPC148, complete genome
MN689517	Lactococcus phage CHPC361	Skunavirus	Siphoviridae	30162	Lactococcus lactis	Lactococcus phage CHPC361, complete genome
MN689518	Lactococcus phage CHPC362	Skunavirus	Siphoviridae	27642	Lactococcus lactis	Lactococcus phage CHPC362, complete genome
MN689519	Lactococcus phage CHPC52	Skunavirus	Siphoviridae	29652	Lactococcus lactis	Lactococcus phage CHPC52, complete genome
MN689520	Lactococcus phage CHPC781	Skunavirus	Siphoviridae	29218	Lactococcus lactis	Lactococcus phage CHPC781, complete genome
MN689521	Lactococcus phage CHPC836	0	Siphoviridae	36482	Lactococcus lactis	Lactococcus phage CHPC836, complete genome
MN689522	Lactococcus phage CHPC958	Skunavirus	Siphoviridae	32653	Lactococcus lactis	Lactococcus phage CHPC958, complete genome
MN689523	Lactococcus phage CHPC959	Skunavirus	Siphoviridae	29340	Lactococcus lactis	Lactococcus phage CHPC959, complete genome
MN689524	Lactococcus phage CHPC964	Skunavirus	Siphoviridae	29925	Lactococcus lactis	Lactococcus phage CHPC964, complete genome
MN689525	Lactococcus phage CHPC965	Skunavirus	Siphoviridae	25327	Lactococcus lactis	Lactococcus phage CHPC965, complete genome
MN689527	Lactococcus phage CHPC967	Ceduovirus	Siphoviridae	22405	Lactococcus lactis	Lactococcus phage CHPC967, complete genome
MN689528	Lactococcus phage CHPC972	Ceduovirus	Siphoviridae	23281	Lactococcus lactis	Lactococcus phage CHPC972, complete genome
MN689529	Lactococcus phage CHPC973	Ceduovirus	Siphoviridae	22306	Lactococcus lactis	Lactococcus phage CHPC973, complete genome
MN689531	Lactococcus phage PC_B1	Ceduovirus	Siphoviridae	22099	Lactococcus lactis	Lactococcus phage PC_B1, complete genome
MN689532	Lactococcus phage PC_B3	Ceduovirus	Siphoviridae	21987	Lactococcus lactis	Lactococcus phage PC_B3, complete genome
MN689533	Lactococcus phage PC_S1	Ceduovirus	Siphoviridae	21629	Lactococcus lactis	Lactococcus phage PC_S1, complete genome
MN690600	Vibrio phage VALG_phi8	0	Inoviridae	7311	Vibrio alginolyticus	Vibrio phage VALG_phi8, complete genome
MN695334	Synechococcus phage B3	0	Myoviridae	244930	Synechococcus	Synechococcus phage B3, complete genome
MN695335	Synechococcus phage B23	0	Myoviridae	243633	Synechococcus	Synechococcus phage B23, complete genome
MN719123	Vibrio phage VALG_phi6	0	Inoviridae	8529	Vibrio alginolyticus	Vibrio phage VALG_phi6, complete genome
MN709127	Escherichia virus Ec_Makalu_002	Krischvirus	Myoviridae	164674	Escherichia coli	Escherichia virus Ec_Makalu_002, complete genome
MK214385	Salmonella phage TS6	Cornellvirus	Siphoviridae	41515	Salmonella sp.	Salmonella phage TS6, complete genome
MK249308	Salmonella phage TS13	Chivirus	Siphoviridae	59168	Salmonella enterica	Salmonella phage TS13, complete genome
MK613343	Roseobacter phage CRP-1	0	Podoviridae	54045	Rhodobacteraceae bacterium	Roseobacter phage CRP-1, complete genome
MK613344	Roseobacter phage CRP-2	0	Podoviridae	54148	Rhodobacteraceae bacterium	Roseobacter phage CRP-2, complete genome
MK613345	Roseobacter phage CRP-3	0	Podoviridae	52963	Rhodobacteraceae bacterium	Roseobacter phage CRP-3, complete genome
MK613346	Roseobacter phage CRP-4	0	Podoviridae	40768	Rhodobacteraceae bacterium	Roseobacter phage CRP-4, complete genome
MK613347	Roseobacter phage CRP-5	0	Podoviridae	39600	Rhodobacteraceae bacterium	Roseobacter phage CRP-5, complete genome
MK613348	Roseobacter phage CRP-6	0	Podoviridae	44927	Rhodobacteraceae bacterium	Roseobacter phage CRP-6, complete genome
MK613349	Roseobacter phage CRP-7	0	Podoviridae	58106	Rhodobacteraceae bacterium	Roseobacter phage CRP-7, complete genome
MN536023	Vibrio phage VP24-2_Ke	Fibrovirus	Inoviridae	7180	Vibrio cholerae	Vibrio phage VP24-2_Ke, complete genome
MN026740	Salmonella phage C2	Teseptimavirus	Podoviridae	38554	Salmonella enterica subsp. enterica serovar Gallinarum	Salmonella phage C2, complete genome
MN530981	Campylobacter phage DA10	0	Myoviridae	35379	Campylobacter jejuni	Campylobacter phage DA10, complete genome
KT803877	Burkholderia phage PE067	0	Myoviridae	43649	Burkholderia thailandensis	Burkholderia phage PE067, complete genome
MN313256	Pseudoalteromonas phage XCL1123	0	Siphoviridae	45773	Pseudoalteromonas marina DSM 17587	Pseudoalteromonas phage XCL1123, complete genome
MN336264	Salmonella phage vB_SenS-EnJE1	Jerseyvirus	Siphoviridae	42894	Salmonella enterica subsp. enterica serovar Enteritidis	Salmonella phage vB_SenS-EnJE1, complete genome
MN395291	Acinetobacter phage vB_AbaP_IME546	Friunavirus	Podoviridae	40540	Acinetobacter baumannii	Acinetobacter phage vB_AbaP_IME546, complete genome
MN534315	Lactococcus phage proPhi1	0	Siphoviridae	41249	Lactococcus	Lactococcus phage proPhi1, complete genome
MN534316	Lactococcus phage proPhi2	0	Siphoviridae	36976	Lactococcus lactis	Lactococcus phage proPhi2, complete genome
MN534317	Lactococcus phage proPhi4	0	Siphoviridae	36976	Lactococcus lactis	Lactococcus phage proPhi4, complete genome
MN534318	Lactococcus phage proPhi5	0	Siphoviridae	41249	Lactococcus lactis subsp. cremoris TIFN5	Lactococcus phage proPhi5, complete genome
MN534319	Lactococcus phage proPhi6	0	Siphoviridae	37410	Lactococcus lactis subsp. cremoris TIFN6	Lactococcus phage proPhi6, complete genome
MN534320	Lactococcus phage proPhi7	0	Siphoviridae	38158	Lactococcus lactis subsp. cremoris TIFN7	Lactococcus phage proPhi7, complete genome
MN552143	Lactococcus phage P1046	0	Siphoviridae	54289	Lactococcus lactis	Lactococcus phage P1046, complete genome
MN552144	Lactococcus phage P1045	0	Siphoviridae	31050	Lactococcus lactis	Lactococcus phage P1045, complete genome
MN552145	Lactococcus phage P1048	0	Siphoviridae	123023	Lactococcus lactis	Lactococcus phage P1048, complete genome
MN552146	Leuconostoc phage P965	Limdunavirus	Siphoviridae	26526	Leuconostoc pseudomesenteroides	Leuconostoc phage P965, complete genome
MN552147	Leuconostoc phage P974	Unaquatrovirus	Siphoviridae	27942	Leuconostoc mesenteroides	Leuconostoc phage P974, complete genome
MN552149	Lactococcus phage P656	Skunavirus	Siphoviridae	28396	Lactococcus lactis	Lactococcus phage P656, complete genome
MN552150	Lactococcus phage P4565	Skunavirus	Siphoviridae	32697	Lactococcus lactis	Lactococcus phage P4565, complete genome
MN564818	Pseudomonas phage DRL-P1	Pbunavirus	Myoviridae	66243	Pseudomonas aeruginosa	Pseudomonas phage DRL-P1, complete genome
MN585963	Gordonia phage Wocket	0	Siphoviridae	49767	Gordonia terrae	Gordonia phage Wocket, complete genome
MN585964	Mycobacterium phage Blessica	Corndogvirus	Siphoviridae	71470	Mycobacterium	Mycobacterium phage Blessica, complete genome
MN585965	Mycobacterium phage Duggie	Pegunavirus	Siphoviridae	68885	Mycolicibacterium smegmatis MC2 155	Mycobacterium phage Duggie, complete genome
MN585966	Gordonia phage Faith5x5	0	Siphoviridae	41982	Gordonia terrae	Gordonia phage Faith5x5, complete genome
MN585967	Mycobacterium phage Kloppinator	Pegunavirus	Siphoviridae	68480	Mycolicibacterium smegmatis MC2 155	Mycobacterium phage Kloppinator, complete genome
MN585968	Mycobacterium phage Leogania	Fromanvirus	Siphoviridae	49006	Mycolicibacterium smegmatis MC2 155	Mycobacterium phage Leogania, complete genome
MN585969	Mycobacterium phage Dieselweasel	Fromanvirus	Siphoviridae	50770	Mycolicibacterium smegmatis MC2 155	Mycobacterium phage Dieselweasel, complete genome
MN585970	Mycobacterium phage Killigrew	Fromanvirus	Siphoviridae	51163	Mycolicibacterium smegmatis MC2 155	Mycobacterium phage Killigrew, complete genome
MN585971	Gordonia phage Avazak	0	Siphoviridae	60278	Gordonia rubripertincta	Gordonia phage Avazak, complete genome
MN585972	Arthrobacter phage Edmundo	Laroyevirus	Siphoviridae	60191	Arthrobacter sp. ATCC 21022	Arthrobacter phage Edmundo, complete genome
MN585973	Mycobacterium phage StAnnes	Cheoctovirus	Siphoviridae	59357	Mycolicibacterium smegmatis MC2 155	Mycobacterium phage StAnnes, complete genome
MN585974	Mycobacterium phage DreamTeam1	Fromanvirus	Siphoviridae	52556	Mycolicibacterium smegmatis MC2 155	Mycobacterium phage DreamTeam1, complete genome
MN585975	Mycobacterium phage Eish	Cheoctovirus	Siphoviridae	58150	Mycolicibacterium smegmatis MC2 155	Mycobacterium phage Eish, complete genome
MN585976	Mycobacterium phage Kanely	Fromanvirus	Siphoviridae	52539	Mycolicibacterium smegmatis MC2 155	Mycobacterium phage Kanely, complete genome
MN585977	Mycobacterium phage Atcoo	Fishburnevirus	Siphoviridae	49075	Mycolicibacterium smegmatis MC2 155	Mycobacterium phage Atcoo, complete genome
MN585978	Mycobacterium phage Beemo	Fromanvirus	Siphoviridae	53220	Mycolicibacterium smegmatis MC2 155	Mycobacterium phage Beemo, complete genome
MN585979	Mycobacterium phage Yecey3	Fromanvirus	Siphoviridae	53277	Mycolicibacterium smegmatis MC2 155	Mycobacterium phage Yecey3, complete genome
MN585980	Microbacterium phage Gina	0	Siphoviridae	53403	Microbacterium paraoxydans	Microbacterium phage Gina, complete genome
MN585981	Mycobacterium phage QueenB2	Fromanvirus	Siphoviridae	52732	Mycolicibacterium smegmatis MC2 155	Mycobacterium phage QueenB2, complete genome
MN585982	Gordonia phage Untouchable	0	Siphoviridae	61623	Gordonia rubripertincta	Gordonia phage Untouchable, complete genome
MN585983	Mycobacterium phage Retro23	Fromanvirus	Siphoviridae	53044	Mycolicibacterium smegmatis MC2 155	Mycobacterium phage Retro23, complete genome
MN585984	Mycobacterium phage AgronaGT15	Fromanvirus	Siphoviridae	48850	Mycolicibacterium smegmatis MC2 155	Mycobacterium phage AgronaGT15, complete genome
MN585985	Mycobacterium phage Watermelon	Fromanvirus	Siphoviridae	50965	Mycolicibacterium smegmatis MC2 155	Mycobacterium phage Watermelon, complete genome
MN585986	Microbacterium phage Ariadne	0	Siphoviridae	54347	Microbacterium paraoxydans	Microbacterium phage Ariadne, complete genome
MN585987	Mycobacterium phage Enby	Cheoctovirus	Siphoviridae	54687	Mycolicibacterium smegmatis MC2 155	Mycobacterium phage Enby, complete genome
MN585988	Gordonia Phage Odesza	0	Siphoviridae	59746	Gordonia terrae	Gordonia Phage Odesza, complete genome
MN585989	Mycobacterium phage Superchunk	Fromanvirus	Siphoviridae	52772	Mycolicibacterium smegmatis MC2 155	Mycobacterium phage Superchunk, complete genome
MN585990	Microbacterium phage Azizam	0	Siphoviridae	17385	Microbacterium foliorum	Microbacterium phage Azizam, complete genome
MN585991	Mycobacterium phage Snazzy	Fromanvirus	Siphoviridae	52220	Mycolicibacterium smegmatis MC2 155	Mycobacterium phage Snazzy, complete genome
MN585992	Mycobacterium phage MaryV	Wildcatvirus	Siphoviridae	76413	Mycolicibacterium smegmatis MC2 155	Mycobacterium phage MaryV, complete genome
MN585993	Mycobacterium phage Indlulamithi	Patiencevirus	Siphoviridae	71538	Mycolicibacterium smegmatis MC2 155	Mycobacterium phage Indlulamithi, complete genome
MN585994	Mycobacterium phage SheaKeira	Fromanvirus	Siphoviridae	52431	Mycolicibacterium smegmatis MC2 155	Mycobacterium phage SheaKeira, complete genome
MN585995	Mycobacterium phage Chuckly	Cheoctovirus	Siphoviridae	55189	Mycolicibacterium smegmatis MC2 155	Mycobacterium phage Chuckly, complete genome
MN585996	Gordonia phage Crocheter	0	Siphoviridae	60531	Gordonia rubripertincta	Gordonia phage Crocheter, complete genome
MN585997	Mycobacterium phage Traft412	Fromanvirus	Siphoviridae	51223	Mycolicibacterium smegmatis MC2 155	Mycobacterium phage Traft412, complete genome
MN585998	Mycobacterium phage Bugsy	Fromanvirus	Siphoviridae	49937	Mycolicibacterium smegmatis MC2 155	Mycobacterium phage Bugsy, complete genome
MN585999	Mycobacterium phage Briton15	Fromanvirus	Siphoviridae	53032	Mycobacterium	Mycobacterium phage Briton15, complete genome
MN586000	Mycobacterium phage Sagefire	Fromanvirus	Siphoviridae	51482	Mycolicibacterium smegmatis MC2 155	Mycobacterium phage Sagefire, complete genome
MN586001	Mycobacterium phage Donkeykong	Cheoctovirus	Siphoviridae	59478	Mycolicibacterium smegmatis MC2 155	Mycobacterium phage Donkeykong, complete genome
MN586002	Mycobacterium phage BiancaTri92	Fromanvirus	Siphoviridae	52181	Mycolicibacterium smegmatis MC2 155	Mycobacterium phage BiancaTri92, complete genome
MN586003	Gordonia phage Yikes	0	Siphoviridae	68155	Gordonia rubripertincta	Gordonia phage Yikes, complete genome
MN586004	Mycobacterium phage Strokeseat	Cheoctovirus	Siphoviridae	55470	Mycolicibacterium smegmatis MC2 155	Mycobacterium phage Strokeseat, complete genome
MN586005	Mycobacterium phage Lorde	Cheoctovirus	Siphoviridae	53852	Mycolicibacterium smegmatis MC2 155	Mycobacterium phage Lorde, complete genome
MN586006	Mycobacterium phage Bachome	Fromanvirus	Siphoviridae	51653	Mycolicibacterium smegmatis MC2 155	Mycobacterium phage Bachome, complete genome
MN586007	Microbacterium phage Smarties	0	Siphoviridae	54344	Microbacterium paraoxydans	Microbacterium phage Smarties, complete genome
MN586008	Microbacterium phage Scrunchy	0	Siphoviridae	17445	Microbacterium foliorum	Microbacterium phage Scrunchy, complete genome
MN586009	Streptomyces phage Phettuccine	Likavirus	Siphoviridae	49530	Streptomyces griseofuscus	Streptomyces phage Phettuccine, complete genome
MN586010	Microbacterium phage HarperAnne	0	Siphoviridae	17116	Microbacterium foliorum	Microbacterium phage HarperAnne, complete genome
MN586011	Mycobacterium phage LilMoolah	Cheoctovirus	Siphoviridae	58136	Mycolicibacterium smegmatis	Mycobacterium phage LilMoolah, complete genome
MN586012	Mycobacterium phage Blexus	Cheoctovirus	Siphoviridae	58824	Mycolicibacterium smegmatis	Mycobacterium phage Blexus, complete genome
MN586013	Mycobacterium phage Traaww1	Kostyavirus	Siphoviridae	75423	Mycolicibacterium smegmatis	Mycobacterium phage Traaww1, complete genome
MN586014	Gordonia phage Keelan	0	Siphoviridae	67573	Gordonia terrae	Gordonia phage Keelan, complete genome
MN586015	Gordonia phage Lauer	Emalynvirus	Siphoviridae	48123	Gordonia rubripertincta	Gordonia phage Lauer, complete genome
MN586016	Mycobacterium phage MarysWell	Fromanvirus	Siphoviridae	51469	Mycolicibacterium smegmatis	Mycobacterium phage MarysWell, complete genome
MN586017	Mycobacterium phage OrionPax	Kostyavirus	Siphoviridae	75101	Mycolicibacterium smegmatis	Mycobacterium phage OrionPax, complete genome
MN586018	Mycobacterium phage Wyatt2	Bronvirus	Siphoviridae	74010	Mycolicibacterium smegmatis	Mycobacterium phage Wyatt2, complete genome
MN586019	Mycobacterium phage Stark	Kostyavirus	Siphoviridae	74731	Mycolicibacterium smegmatis	Mycobacterium phage Stark, complete genome
MN586020	Microbacterium phage Megan	0	Siphoviridae	55210	Microbacterium paraoxydans	Microbacterium phage Megan, complete genome
MN586021	Arthrobacter phage Beagle	0	Siphoviridae	70671	Arthrobacter globiformis	Arthrobacter phage Beagle, complete genome
MN586022	Gordonia phage Chidiebere	Bendigovirus	Myoviridae	91072	Gordonia rubripertincta	Gordonia phage Chidiebere, complete genome
MN586023	Mycobacterium phage Zaria	Bronvirus	Siphoviridae	74365	Mycolicibacterium smegmatis	Mycobacterium phage Zaria, complete genome
MN586024	Mycobacterium phage TyDawg	Bongovirus	Siphoviridae	81039	Mycolicibacterium smegmatis	Mycobacterium phage TyDawg, complete genome
MN586025	Mycobacterium phage Mdavu	Timquatrovirus	Siphoviridae	56443	Mycolicibacterium smegmatis	Mycobacterium phage Mdavu, complete genome
MN586026	Gordonia phage Leonard	0	Siphoviridae	59268	Gordonia terrae	Gordonia phage Leonard, complete genome
MN586027	Arthrobacter phage Mufasa8	0	Siphoviridae	60205	Arthrobacter sp. ATCC 21022	Arthrobacter phage Mufasa8, complete genome
MN586028	Gordonia phage MelBins	0	Siphoviridae	59761	Gordonia terrae	Gordonia phage MelBins, complete genome
MN586029	Mycobacterium phage Hannaconda	Omegavirus	Siphoviridae	111740	Mycolicibacterium smegmatis	Mycobacterium phage Hannaconda, complete genome
MN586030	Mycobacterium phage BobsGarage	Bronvirus	Siphoviridae	68102	Mycolicibacterium smegmatis	Mycobacterium phage BobsGarage, complete genome
MN586031	Gordonia phage Gambino	0	Siphoviridae	53622	Gordonia terrae	Gordonia phage Gambino, complete genome
MN586032	Mycobacterium phage Command613	Kostyavirus	Siphoviridae	76025	Mycolicibacterium smegmatis MC2 155	Mycobacterium phage Command613, complete genome
MN586033	Corynebacterium phage EmiRose	0	Siphoviridae	37429	Corynebacterium flavescens	Corynebacterium phage EmiRose, complete genome
MN586034	Mycobacterium phage Hoonter	Kostyavirus	Siphoviridae	75267	Mycolicibacterium smegmatis	Mycobacterium phage Hoonter, complete genome
MN586035	Mycobacterium phage ChosenOne	Kostyavirus	Siphoviridae	74970	Mycolicibacterium smegmatis MC2 155	Mycobacterium phage ChosenOne, complete genome
MN586036	Gordonia phage AndPeggy	Emalynvirus	Siphoviridae	44609	Gordonia rubripertincta	Gordonia phage AndPeggy, complete genome
MN586037	Mycobacterium phage GooberAzure	Kostyavirus	Siphoviridae	75129	Mycolicibacterium smegmatis	Mycobacterium phage GooberAzure, complete genome
MN586038	Mycobacterium phage WalterMcMickey	Fromanvirus	Siphoviridae	51094	Mycolicibacterium smegmatis	Mycobacterium phage WalterMcMickey, complete genome
MN586039	Mycobacterium phage Blinn1	Fromanvirus	Siphoviridae	51800	Mycolicibacterium smegmatis MC2 155	Mycobacterium phage Blinn1, complete genome
MN586040	Gordonia phage Stormageddon	0	Myoviridae	136319	Gordonia terrae	Gordonia phage Stormageddon, complete genome
MN586041	Mycobacterium phage Elite2014	Kostyavirus	Siphoviridae	74969	Mycolicibacterium smegmatis MC2 155	Mycobacterium phage Elite2014, complete genome
MN586042	Microbacterium phage Jayden	0	Siphoviridae	53352	Microbacterium paraoxydans	Microbacterium phage Jayden, complete genome
MN586043	Mycobacterium phage Buck	Kostyavirus	Siphoviridae	76688	Mycolicibacterium smegmatis MC2 155	Mycobacterium phage Buck, complete genome
MN586044	Mycobacterium phage Rimmer	Kostyavirus	Siphoviridae	75660	Mycolicibacterium smegmatis	Mycobacterium phage Rimmer, complete genome
MN586045	Mycobacterium phage Brownie5	Rosebushvirus	Siphoviridae	67497	Mycolicibacterium smegmatis	Mycobacterium phage Brownie5, complete genome
MN586046	Mycobacterium phage Tinciduntsolum	Rosebushvirus	Siphoviridae	67496	Mycolicibacterium smegmatis	Mycobacterium phage Tinciduntsolum, complete genome
MN586047	Gordonia phage EMoore	0	Siphoviridae	58844	Gordonia terrae	Gordonia phage EMoore, complete genome
MN586048	Mycobacterium phage Fernando	Fromanvirus	Siphoviridae	50877	Mycolicibacterium smegmatis	Mycobacterium phage Fernando, complete genome
MN586049	Gordonia phage Yarn	Emalynvirus	Siphoviridae	44619	Gordonia rubripertincta	Gordonia phage Yarn, complete genome
MN586050	Mycobacterium phage Lilpickle	Kostyavirus	Siphoviridae	74969	Mycolicibacterium smegmatis	Mycobacterium phage Lilpickle, complete genome
MN586051	Mycobacterium phage Myrale	Kostyavirus	Siphoviridae	76419	Mycolicibacterium smegmatis	Mycobacterium phage Myrale, complete genome
MN586052	Mycobacterium phage Kahlid	Bronvirus	Siphoviridae	75952	Mycolicibacterium smegmatis	Mycobacterium phage Kahlid, complete genome
MN586053	Arthrobacter phage BeatusComedenti	Kelleziovirus	Siphoviridae	58687	Arthrobacter sp. ATCC 21022	Arthrobacter phage BeatusComedenti, complete genome
MN586054	Streptomyces phage FrodoSwaggins	Rimavirus	Siphoviridae	56472	Streptomyces griseus	Streptomyces phage FrodoSwaggins, complete genome
MN586055	Gordonia phage Cynthia	Attisvirus	Siphoviridae	46219	Gordonia terrae	Gordonia phage Cynthia, complete genome
MN586056	Streptomyces phage FidgetOrca	Rimavirus	Siphoviridae	56115	Streptomyces griseus	Streptomyces phage FidgetOrca, complete genome
MN586057	Gordonia phage Cleo	Emalynvirus	Siphoviridae	44795	Gordonia rubripertincta	Gordonia phage Cleo, complete genome
MN586058	Mycobacterium phage Vaishali24	Pegunavirus	Siphoviridae	68398	Mycolicibacterium smegmatis	Mycobacterium phage Vaishali24, complete genome
MN586059	Microbacterium phage Teamocil	0	Siphoviridae	53496	Microbacterium paraoxydans	Microbacterium phage Teamocil, complete genome
MN586060	Mycobacterium phage PetterN	Fromanvirus	Siphoviridae	51121	Mycolicibacterium smegmatis	Mycobacterium phage PetterN, complete genome
MN586061	Arthrobacter phage Maria1952	Korravirus	Siphoviridae	43949	Arthrobacter	Arthrobacter phage Maria1952, complete genome
MN586062	Mycobacterium phage Lev2	Fromanvirus	Siphoviridae	50671	Mycolicibacterium smegmatis MC2 155	Mycobacterium phage Lev2, complete genome
MN586063	Mycobacterium phage Isca	Fromanvirus	Siphoviridae	49968	Mycobacteroides abscessus	Mycobacterium phage Isca, complete genome
MN615698	Pseudomonas phage vB_PaeP_SPCB	Phikmvvirus	Podoviridae	43125	Pseudomonas aeruginosa PAO1	Pseudomonas phage vB_PaeP_SPCB, complete genome
MN615699	Pseudomonas phage vB_PaeP_SPCG	Phikmvvirus	Podoviridae	42410	Pseudomonas aeruginosa PAO1	Pseudomonas phage vB_PaeP_SPCG, complete genome
MN615700	Pseudomonas phage vB_PaeM_SMS12	Pbunavirus	Myoviridae	66362	Pseudomonas aeruginosa PAO1	Pseudomonas phage vB_PaeM_SMS12, complete genome
MN615701	Pseudomonas phage vB_PaeM_SMS21	Pbunavirus	Myoviridae	66362	Pseudomonas aeruginosa PAO1	Pseudomonas phage vB_PaeM_SMS21, complete genome
MN615702	Pseudomonas phage vB_PaeM_SMS29	Pbunavirus	Myoviridae	66348	Pseudomonas aeruginosa PAO1	Pseudomonas phage vB_PaeM_SMS29, complete genome
MN656993	Enterobacter phage ATCEA85	0	Siphoviridae	47484	Klebsiella aerogenes	Enterobacter phage ATCEA85, complete genome
MK907226	Escherichia phage vB_EcoS-12210I	Rtpvirus	Siphoviridae	44219	Escherichia coli	Escherichia phage vB_EcoS-12210I, complete genome
MK907227	Escherichia phage vB_EcoS-12210III	Rtpvirus	Siphoviridae	44219	Escherichia coli	Escherichia phage vB_EcoS-12210III, complete genome
MK907228	Escherichia phage vB_EcoS-12397I	Rtpvirus	Siphoviridae	44219	Escherichia coli	Escherichia phage vB_EcoS-12397I, complete genome
MK907229	Escherichia phage vB_EcoS-12397II	Rtpvirus	Siphoviridae	44219	Escherichia coli	Escherichia phage vB_EcoS-12397II, complete genome
MK907230	Escherichia phage vB_EcoS-12397III	Rtpvirus	Siphoviridae	44219	Escherichia coli	Escherichia phage vB_EcoS-12397III, complete genome
MK907231	Escherichia phage vB_EcoS-12397IV	Rtpvirus	Siphoviridae	44219	Escherichia coli	Escherichia phage vB_EcoS-12397IV, complete genome
MK907232	Escherichia phage vB_EcoS-12397V	Rtpvirus	Siphoviridae	44219	Escherichia coli	UNVERIFIED: Escherichia phage vB_EcoS-12397V, complete genome
MK907233	Escherichia phage vB_EcoS-12469I	Rtpvirus	Siphoviridae	44219	Escherichia coli	Escherichia phage vB_EcoS-12469I, complete genome
MK907234	Escherichia phage vB_EcoS-12469II	Rtpvirus	Siphoviridae	44219	Escherichia coli	UNVERIFIED: Escherichia phage vB_EcoS-12469II, complete genome
MK907235	Escherichia phage vB_EcoS-12469III	Rtpvirus	Siphoviridae	44219	Escherichia coli	Escherichia phage vB_EcoS-12469III, complete genome
MK907236	Escherichia phage vB_EcoM-12474II	Peduovirus	Myoviridae	33688	Escherichia coli	Escherichia phage vB_EcoM-12474II, complete genome
MK907237	Escherichia phage vB_EcoM-12474III	Peduovirus	Myoviridae	33807	Escherichia coli	Escherichia phage vB_EcoM-12474III, complete genome
MK907238	Escherichia phage vB_EcoM-12474IV	Peduovirus	Myoviridae	33731	Escherichia coli	Escherichia phage vB_EcoM-12474IV, complete genome
MK907239	Escherichia phage vB_EcoM-12474V	Peduovirus	Myoviridae	33714	Escherichia coli	Escherichia phage vB_EcoM-12474V, complete genome
MK907240	Escherichia phage vB_EcoS-2004III	Rtpvirus	Siphoviridae	44219	Escherichia coli	Escherichia phage vB_EcoS-2004III, complete genome
MK907241	Escherichia phage vB_EcoS-2004IV	Rtpvirus	Siphoviridae	44219	Escherichia coli	Escherichia phage vB_EcoS-2004IV, complete genome
MK907242	Escherichia phage vB_EcoS-2004V	Rtpvirus	Siphoviridae	44219	Escherichia coli	UNVERIFIED: Escherichia phage vB_EcoS-2004V, complete genome
MK907243	Escherichia phage vB_EcoS-2005III	Rtpvirus	Siphoviridae	44219	Escherichia coli	Escherichia phage vB_EcoS-2005III, complete genome
MK907244	Escherichia phage vB_EcoS-2005IV	Rtpvirus	Siphoviridae	44219	Escherichia coli	Escherichia phage vB_EcoS-2005IV, complete genome
MK907245	Escherichia phage vB_EcoS-2006III	Rtpvirus	Siphoviridae	44219	Escherichia coli	Escherichia phage vB_EcoS-2006III, complete genome
MK907246	Escherichia phage vB_EcoS-2006IV	Rtpvirus	Siphoviridae	44219	Escherichia coli	Escherichia phage vB_EcoS-2006IV, complete genome
MK907247	Escherichia phage vB_EcoS-2006V	Rtpvirus	Siphoviridae	44219	Escherichia coli	Escherichia phage vB_EcoS-2006V, complete genome
MK907248	Escherichia phage vB_EcoS-25988I	Rtpvirus	Siphoviridae	44219	Escherichia coli	Escherichia phage vB_EcoS-25988I, complete genome
MK907249	Escherichia phage vB_EcoS-25988IV	Rtpvirus	Siphoviridae	44219	Escherichia coli	Escherichia phage vB_EcoS-25988IV, complete genome
MK907250	Escherichia phage vB_EcoS-25988V	Rtpvirus	Siphoviridae	44219	Escherichia coli	UNVERIFIED: Escherichia phage vB_EcoS-25988V, complete genome
MK907251	Escherichia phage vB_EcoS-26020I	Rtpvirus	Siphoviridae	44219	Escherichia coli	Escherichia phage vB_EcoS-26020I, complete genome
MK907252	Escherichia phage vB_EcoS-26020II	Rtpvirus	Siphoviridae	44219	Escherichia coli	Escherichia phage vB_EcoS-26020II, complete genome
MK907253	Escherichia phage vB_EcoS-26020III	Rtpvirus	Siphoviridae	44219	Escherichia coli	Escherichia phage vB_EcoS-26020III, complete genome
MK907254	Escherichia phage vB_EcoS-26020IV	Rtpvirus	Siphoviridae	44219	Escherichia coli	Escherichia phage vB_EcoS-26020IV, complete genome
MK907255	Escherichia phage vB_EcoS-26020V	Rtpvirus	Siphoviridae	44219	Escherichia coli	Escherichia phage vB_EcoS-26020V, complete genome
MK907256	Escherichia phage vB_EcoS-26046I	Rtpvirus	Siphoviridae	44219	Escherichia coli	UNVERIFIED: Escherichia phage vB_EcoS-26046I, complete genome
MK907257	Escherichia phage vB_EcoS-26046II	Rtpvirus	Siphoviridae	44219	Escherichia coli	Escherichia phage vB_EcoS-26046II, complete genome
MK907258	Escherichia phage vB_EcoS-26046III	Rtpvirus	Siphoviridae	44219	Escherichia coli	UNVERIFIED: Escherichia phage vB_EcoS-26046III, complete genome
MK907259	Escherichia phage vB_EcoS-26046IV	Rtpvirus	Siphoviridae	44219	Escherichia coli	Escherichia phage vB_EcoS-26046IV, complete genome
MK907260	Escherichia phage vB_EcoS-26046V	Rtpvirus	Siphoviridae	44219	Escherichia coli	Escherichia phage vB_EcoS-26046V, complete genome
MK907261	Escherichia phage vB_EcoS-26047I	Rtpvirus	Siphoviridae	44219	Escherichia coli	Escherichia phage vB_EcoS-26047I, complete genome
MK907262	Escherichia phage vB_EcoS-26047II	Rtpvirus	Siphoviridae	44219	Escherichia coli	Escherichia phage vB_EcoS-26047II, complete genome
MK907264	Escherichia phage vB_EcoS-26174II	Rtpvirus	Siphoviridae	44219	Escherichia coli	Escherichia phage vB_EcoS-26174II, complete genome
MK907265	Escherichia phage vB_EcoS-26174III	Rtpvirus	Siphoviridae	44219	Escherichia coli	UNVERIFIED: Escherichia phage vB_EcoS-26174III, complete genome
MK907266	Escherichia phage vB_EcoS-26174IV	Rtpvirus	Siphoviridae	44219	Escherichia coli	UNVERIFIED: Escherichia phage vB_EcoS-26174IV, complete genome
MK907267	Escherichia phage vB_EcoS-26175I	Tequintavirus	Siphoviridae	114649	Escherichia coli	Escherichia phage vB_EcoS-26175I, complete genome
MK907268	Escherichia phage vB_EcoS-26175II	Tequintavirus	Siphoviridae	114646	Escherichia coli	Escherichia phage vB_EcoS-26175II, complete genome
MK907269	Escherichia phage vB_EcoS-26175III	Tequintavirus	Siphoviridae	114647	Escherichia coli	Escherichia phage vB_EcoS-26175III, complete genome
MK907270	Escherichia phage vB_EcoS-26175IV	Tequintavirus	Siphoviridae	114646	Escherichia coli	Escherichia phage vB_EcoS-26175IV, complete genome
MK907271	Escherichia phage vB_EcoS-26175V	Tequintavirus	Siphoviridae	114646	Escherichia coli	Escherichia phage vB_EcoS-26175V, complete genome
MK907272	Escherichia phage vB_EcoS-2862I	Rtpvirus	Siphoviridae	44219	Escherichia coli	Escherichia phage vB_EcoS-2862I, complete genome
MK907273	Escherichia phage vB_EcoS-2862II	Rtpvirus	Siphoviridae	44219	Escherichia coli	Escherichia phage vB_EcoS-2862II, complete genome
MK907274	Escherichia phage vB_EcoS-2862III	Rtpvirus	Siphoviridae	44219	Escherichia coli	Escherichia phage vB_EcoS-2862III, complete genome
MK907275	Escherichia phage vB_EcoS-2862IV	Rtpvirus	Siphoviridae	44219	Escherichia coli	Escherichia phage vB_EcoS-2862IV, complete genome
MK907276	Escherichia phage vB_EcoS-2862V	Rtpvirus	Siphoviridae	44219	Escherichia coli	Escherichia phage vB_EcoS-2862V, complete genome
MN149903	Klebsiella phage 117	Przondovirus	Podoviridae	41092	Klebsiella pneumoniae	Klebsiella phage 117, complete genome
MN149904	Klebsiella phage 31	Teseptimavirus	Podoviridae	39600	Klebsiella pneumoniae	Klebsiella phage 31, complete genome
MN369737	Microbacterium phage Benjalauren	Ilzatvirus	Siphoviridae	41561	Microbacterium foliorum	Microbacterium phage Benjalauren, complete genome
MN369738	Mycobacterium phage Hocus	Pegunavirus	Siphoviridae	68083	Mycolicibacterium smegmatis MC2 155	Mycobacterium phage Hocus, complete genome
MN369739	Mycobacterium phage Kenuha5	Cheoctovirus	Siphoviridae	56502	Mycolicibacterium smegmatis MC2 155	Mycobacterium phage Kenuha5, complete genome
MN369740	Gordonia phage Delian	0	Siphoviridae	47896	Gordonia terrae	Gordonia phage Delian, complete genome
MN369741	Mycobacterium phage LoneWolf	Fromanvirus	Siphoviridae	53186	Mycolicibacterium smegmatis MC2 155	Mycobacterium phage LoneWolf, complete genome
MN369742	Mycobacterium phage Spock	Timquatrovirus	Siphoviridae	59709	Mycolicibacterium smegmatis MC2 155	Mycobacterium phage Spock, complete genome
MN369743	Streptomyces phage Tribute	Samistivirus	Siphoviridae	133471	Streptomyces griseus	Streptomyces phage Tribute, complete genome
MN369744	Mycobacterium phage Beaglebox	Pegunavirus	Siphoviridae	68418	Mycolicibacterium smegmatis MC2 155	Mycobacterium phage Beaglebox, complete genome
MN369745	Microbacterium phage Kaijohn	0	Siphoviridae	17426	Microbacterium foliorum	Microbacterium phage Kaijohn, complete genome
MN369746	Mycobacterium phage Inky	Timquatrovirus	Siphoviridae	59708	Mycolicibacterium smegmatis MC2 155	Mycobacterium phage Inky, complete genome
MN369747	Microbacterium phage Wesak	0	Podoviridae	53789	Microbacterium foliorum	Microbacterium phage Wesak, complete genome
MN369748	Mycobacterium phage Miko	Fromanvirus	Siphoviridae	51881	Mycolicibacterium smegmatis MC2 155	Mycobacterium phage Miko, complete genome
MN369749	Mycobacterium phage MinionDave	Cheoctovirus	Siphoviridae	58027	Mycolicibacterium smegmatis MC2 155	Mycobacterium phage MinionDave, complete genome
MN369750	Streptomyces phage TomSawyer	0	Siphoviridae	133961	Streptomyces griseus	Streptomyces phage TomSawyer, complete genome
MN369751	Mycobacterium phage TDanisky	Cheoctovirus	Siphoviridae	56275	Mycolicibacterium smegmatis MC2 155	Mycobacterium phage TDanisky, complete genome
MN369752	Mycobacterium phage Flathead	Cheoctovirus	Siphoviridae	57663	Mycolicibacterium smegmatis MC2 155	Mycobacterium phage Flathead, complete genome
MN369753	Gordonia phage Sukkupi	0	Siphoviridae	66184	Gordonia terrae	Gordonia phage Sukkupi, complete genome
MN369754	Streptomyces phage Limpid	0	Siphoviridae	131038	Streptomyces sanglieri	Streptomyces phage Limpid, complete genome
MN369755	Mycobacterium phage Minnie	Cheoctovirus	Siphoviridae	59268	Mycolicibacterium smegmatis MC2 155	Mycobacterium phage Minnie, complete genome
MN369756	Gordonia phage Anon	Soupsvirus	Siphoviridae	52661	Gordonia terrae	Gordonia phage Anon, complete genome
MN369757	Streptomyces phage Bordeaux	0	Siphoviridae	131317	Streptomyces griseus	Streptomyces phage Bordeaux, complete genome
MN369758	Gordonia phage NHagos	Sourvirus	Siphoviridae	59580	Gordonia rubripertincta	Gordonia phage NHagos, complete genome
MN369759	Mycobacterium phage Mithril	Coopervirus	Siphoviridae	70937	Mycolicibacterium smegmatis MC2 155	Mycobacterium phage Mithril, complete genome
MN369760	Mycobacterium phage KyMonks1A	Fromanvirus	Siphoviridae	52145	Mycolicibacterium smegmatis MC2 155	Mycobacterium phage KyMonks1A, complete genome
MN369761	Mycobacterium phage Malthus	Timquatrovirus	Siphoviridae	57802	Mycolicibacterium smegmatis	Mycobacterium phage Malthus, complete genome
MN369762	Mycobacterium phage Bryler	Timquatrovirus	Siphoviridae	57666	Mycolicibacterium smegmatis MC2 155	Mycobacterium phage Bryler, complete genome
MN369763	Mycobacterium phage Aliter	Fromanvirus	Siphoviridae	50480	Mycolicibacterium smegmatis MC2 155	Mycobacterium phage Aliter, complete genome
MN369764	Mycobacterium phage Rahalelujah	Fromanvirus	Siphoviridae	52816	Mycolicibacterium smegmatis MC2 155	Mycobacterium phage Rahalelujah, complete genome
MN369765	Microbacterium phage Zanella	0	Siphoviridae	42108	Microbacterium foliorum	Microbacterium phage Zanella, complete genome
MN369766	Gordonia phage Yndexa	0	Siphoviridae	66184	Gordonia terrae	Gordonia phage Yndexa, complete genome
MN444868	Mycobacterium phage Prickles	Pegunavirus	Siphoviridae	68454	Mycolicibacterium smegmatis	Mycobacterium phage Prickles, complete genome
MN444869	Mycobacterium phage DreamCatcher	Fromanvirus	Siphoviridae	53408	Mycolicibacterium smegmatis	Mycobacterium phage DreamCatcher, complete genome
MN444870	Gordonia phage Syleon	0	Siphoviridae	75606	Gordonia terrae	Gordonia phage Syleon, complete genome
MN444871	Gordonia phage Axym	Emalynvirus	Siphoviridae	46473	Gordonia terrae	Gordonia phage Axym, complete genome
MN444872	Mycobacterium phage SynergyX	Pipefishvirus	Siphoviridae	68980	Mycolicibacterium smegmatis	Mycobacterium phage SynergyX, complete genome
MN444873	Mycobacterium phage Abinghost	Pipefishvirus	Siphoviridae	68634	Mycolicibacterium smegmatis	Mycobacterium phage Abinghost, complete genome
MN444874	Gordonia phage Jellybones	Woesvirus	Siphoviridae	77514	Gordonia rubripertincta	Gordonia phage Jellybones, complete genome
MN444875	Mycobacterium phage Jonghyun	Liefievirus	Siphoviridae	41904	Mycolicibacterium smegmatis	Mycobacterium phage Jonghyun, complete genome
MN444876	Streptomyces phage Daubenski	Samistivirus	Siphoviridae	133090	Streptomyces griseus	Streptomyces phage Daubenski, complete genome
MN444877	Microbacterium phage Antares	0	Siphoviridae	53362	Microbacterium foliorum	Microbacterium phage Antares, complete genome
MN444878	Gordonia phage Quasar	Emalynvirus	Siphoviridae	46960	Gordonia terrae	Gordonia phage Quasar, complete genome
MN484599	Streptomyces phage Wipeout	0	Siphoviridae	132935	Streptomyces griseus	Streptomyces phage Wipeout, complete genome
MN484600	Arthrobacter phage Kuleana	Galaxyvirus	Siphoviridae	38850	Arthrobacter globiformis	Arthrobacter phage Kuleana, complete genome
MN497414	Vibrio phage vB_VhaP_VH-5	0	Podoviridae	42485	Vibrio harveyi	Vibrio phage vB_VhaP_VH-5, complete genome
MN497415	Vibrio phage vB_VhaM_VH-8	0	Myoviridae	87255	Vibrio harveyi	Vibrio phage vB_VhaM_VH-8, complete genome
MN497953	Mycobacterium phage GtownJaz	Fromanvirus	Siphoviridae	50849	Mycolicibacterium smegmatis MC2 155	Mycobacterium phage GtownJaz, complete genome
MN497954	Microbacterium phage Hiddenleaf	0	Siphoviridae	56082	Microbacterium foliorum	Microbacterium phage Hiddenleaf, complete genome
MN516421	Acinetobacter phage Bphi-R2919	Obolenskvirus	Myoviridae	44227	Acinetobacter baumannii	Acinetobacter phage Bphi-R2919, complete genome
MN516422	Acinetobacter phage Bphi-R1888	Obolenskvirus	Myoviridae	44590	Acinetobacter baumannii	Acinetobacter phage Bphi-R1888, complete genome
MN524844	Bacillus phage vB_Bpu_PumA1	0	Podoviridae	18466	Bacillus pumilus	Bacillus phage vB_Bpu_PumA1, complete genome
MN524845	Bacillus phage vB_Bpu_PumA2	0	Podoviridae	18932	Bacillus pumilus	Bacillus phage vB_Bpu_PumA2, complete genome
MN614471	Acinetobacter phage vB_AbaP_APK48-3	Friunavirus	Podoviridae	41196	Acinetobacter baumannii	Acinetobacter phage vB_AbaP_APK48-3, complete genome
MN617773	Yersinia phage vB_Yen_X1	0	Myoviridae	49948	Yersinia enterocolitica	Yersinia phage vB_Yen_X1, complete genome
MN617835	Enterobacter phage prasa_myo	Karamvirus	Myoviridae	172614	Enterobacter cloacae	Enterobacter phage prasa_myo, complete genome
MN617840	Microbacterium phage Klimt	Ilzatvirus	Siphoviridae	41573	Microbacterium foliorum	Microbacterium phage Klimt, complete genome
MN617841	Mycobacterium phage DirkDirk	Bronvirus	Siphoviridae	68021	Mycolicibacterium smegmatis	Mycobacterium phage DirkDirk, complete genome
MN617842	Arthrobacter phage Saphira	Decurrovirus	Siphoviridae	15549	Arthrobacter sp. ATCC 21022	Arthrobacter phage Saphira, complete genome
MN617843	Mycobacterium phage Quesadilla	0	Siphoviridae	70992	Mycolicibacterium smegmatis MC2 155	Mycobacterium phage Quesadilla, complete genome
MN617844	Mycobacterium phage Bluefalcon	Fromanvirus	Siphoviridae	51052	Mycolicibacterium smegmatis	Mycobacterium phage Bluefalcon, complete genome
MN617845	Mycobacterium phage BaconJack	Fromanvirus	Siphoviridae	53793	Mycolicibacterium smegmatis	Mycobacterium phage BaconJack, complete genome
MK135468	Klebsiella phage 1 TK-2018	Drulisvirus	Podoviridae	43584	Klebsiella pneumoniae	Klebsiella phage 1 TK-2018, complete genome
MK170446	Klebsiella phage 13	Webervirus	Siphoviridae	43094	Klebsiella sp.	Klebsiella phage 13, complete genome
MK268686	Enterococcus phage vB_EfaH_EF1TV	Kochikohdavirus	Herelleviridae	143507	Enterococcus faecalis	Enterococcus phage vB_EfaH_EF1TV, complete genome
MN187550	Escherichia phage phiv142-3	Uetakevirus	Podoviridae	39293	Escherichia coli	Escherichia phage phiv142-3, complete genome
MN271656	Pectobacterium phage MA2	Phimunavirus	Podoviridae	41857	Pectobacterium carotovorum	Pectobacterium phage MA2, complete genome
MN296515	Shigella virus Sfin-3	Tunavirus	Siphoviridae	50309	Shigella flexneri	Shigella virus Sfin-3, complete genome
MN327636	Pectobacterium phage MA6	Teseptimavirus	Podoviridae	38553	Pectobacterium atrosepticum	Pectobacterium phage MA6, complete genome
MN337573	Shigella phage Sfin-4	Tunavirus	Siphoviridae	50407	Shigella	Shigella phage Sfin-4, complete genome
MN340231	Escherichia phage phiv205-1	Lederbergvirus	Podoviridae	44616	Escherichia coli	Escherichia phage phiv205-1, complete genome
MN342247	Shigella phage Sfin-5	Tunavirus	Siphoviridae	50411	Shigella flexneri	Shigella phage Sfin-5, complete genome
MN434095	Klebsiella phage JIPh_Kp122	Jiaodavirus	Myoviridae	166475	Klebsiella pneumoniae	Klebsiella pneumoniae phage JIPh_Kp122, complete genome
MN478483	Klebsiella virus UPM 2146	0	Ackermannviridae	160795	Klebsiella pneumoniae	Klebsiella virus UPM 2146, complete genome
MN481367	Salmonella phage D1-2	Felixounavirus	Myoviridae	86878	Salmonella enterica	Salmonella phage D1-2, complete genome
MN484601	Gordonia phage Sixama	0	Siphoviridae	115454	Gordonia terrae	Gordonia phage Sixama, complete genome
MN505213	Serratia phage JS26	Chivirus	Siphoviridae	63971	Serratia sp. ATCC 39006	Serratia phage JS26, complete genome
MN528768	Lactococcus phage P596	0	Siphoviridae	57909	Lactococcus lactis	Lactococcus phage P596, complete genome
MN536027	Pseudomonas phage vB_Pae-SS2019XII	Beetrevirus	Siphoviridae	39701	Pseudomonas aeruginosa	Pseudomonas phage vB_Pae-SS2019XII, complete genome
MN545971	Citrobacter virus HCF1	0	Siphoviridae	45806	Citrobacter amalonaticus	Citrobacter virus HCF1, complete genome
MN585130	Klebsiella phage vB_Kp168	Przondovirus	Podoviridae	40114	Klebsiella pneumoniae	Klebsiella phage vB_Kp168, complete genome
MN585195	Pseudomonas phage AUS531phi	0	Siphoviridae	48430	Pseudomonas aeruginosa	Pseudomonas phage AUS531phi, complete genome
MN602045	Pseudomonas phage vB_PaeP_ASP23	Phikmvvirus	Podoviridae	42735	Pseudomonas aeruginosa	Pseudomonas phage vB_PaeP_ASP23, complete genome
MN602881	Erwinia phage Midgardsormr38	0	Siphoviridae	50485	Erwinia persicina	Erwinia phage Midgardsormr38, complete genome
MN604053	Escherichia phage E21	Chivirus	Siphoviridae	58536	Escherichia	Escherichia phage E21, complete genome
MN604230	Bacillus phage vB_BcM_Sam112	0	Myoviridae	45037	Bacillus cereus	Bacillus phage vB_BcM_Sam112, complete genome
MN604407	Salmonella phage ST-3	Kolesnikvirus	Myoviridae	85180	Salmonella enterica subsp. enterica serovar Typhimurium	Salmonella phage ST-3, complete genome
MK249126	Salmonella phage TS3	Jerseyvirus	Siphoviridae	41568	Salmonella enterica	Salmonella phage TS3, complete genome
MK903728	Klebsiella phage SH-KP152226	Przondovirus	Podoviridae	41420	Klebsiella	Klebsiella phage SH-KP152226, complete genome
MK837009	Pseudomonas virus Pa193	Pbunavirus	Myoviridae	66657	Pseudomonas aeruginosa	Pseudomonas virus Pa193, complete genome
MK837010	Pseudomonas virus Pa204	Pbunavirus	Myoviridae	65924	Pseudomonas aeruginosa	Pseudomonas virus Pa204, complete genome
MK837011	Pseudomonas virus Pa222	Bruynoghevirus	Podoviridae	45770	Pseudomonas aeruginosa	Pseudomonas virus Pa222, complete genome
MK837012	Pseudomonas virus Pa223	Bruynoghevirus	Podoviridae	45703	Pseudomonas aeruginosa	Pseudomonas virus Pa223, complete genome
MN095770	Serratia phage Slocum	0	Siphoviridae	112436	Serratia marcescens	Serratia phage Slocum, complete genome
MN095771	Serratia phage Muldoon	0	Myoviridae	167547	Serratia marcescens	Serratia phage Muldoon, complete genome
MN095772	Stenotrophomonas phage Moby	0	Myoviridae	159365	Stenotrophomonas maltophilia	Stenotrophomonas phage Moby, complete genome
MN098328	Stenotrophomonas phage Mendera	0	Myoviridae	159961	Stenotrophomonas maltophilia	Stenotrophomonas phage Mendera, complete genome
MN176219	Bacillus phage 000TH010	0	Siphoviridae	46276	Bacillus subtilis	Bacillus phage 000TH010, complete genome
MN176227	Bacillus phage 049ML001	0	Siphoviridae	45238	Bacillus subtilis	Bacillus phage 049ML001, complete genome
MN176228	Bacillus phage 049ML003	0	Siphoviridae	44817	Bacillus subtilis	Bacillus phage 049ML003, complete genome
MN176230	Bacillus phage 056SW001B	Andromedavirus	Siphoviridae	52692	Bacillus subtilis	Bacillus phage 056SW001B, complete genome
MN310548	Mycobacterium phage Juice456	Cheoctovirus	Siphoviridae	56726	Mycolicibacterium smegmatis	Mycobacterium phage Juice456, complete genome
MN379739	Salmonella phage 1-19	Tequintavirus	Siphoviridae	110775	Salmonella enterica subsp. enterica	Salmonella phage 1-19, complete genome
MN379740	Salmonella phage 8-19	0	Myoviridae	52648	Salmonella enterica subsp. enterica	Salmonella phage 8-19, complete genome
MN393078	Salmonella virus VSe101	Jerseyvirus	Siphoviridae	41757	Salmonella enterica subsp. enterica serovar Enteritidis	Salmonella virus VSe101, complete genome
MN393079	Salmonella virus VSiA	Cornellvirus	Siphoviridae	42865	Salmonella enterica subsp. enterica serovar Infantis	Salmonella virus VSiA, complete genome
MN419153	Vibrio phage ICP1_2017_F_Mathbaria	0	Myoviridae	129621	Vibrio cholerae	Vibrio phage ICP1_2017_F_Mathbaria, complete genome
MN434092	Klebsiella phage AmPh_EK29	0	Myoviridae	169353	Klebsiella pneumoniae	Klebsiella phage AmPh_EK29, complete genome
MN434093	Klebsiella phage AmPh_EK52	Przondovirus	Podoviridae	40713	Klebsiella pneumoniae	Klebsiella phage AmPh_EK52, complete genome
MN434094	Klebsiella phage AmPh_EK80	Sugarlandvirus	Siphoviridae	112215	Klebsiella pneumoniae	Klebsiella phage AmPh_EK80, complete genome
MN434096	Klebsiella phage JIPh_Kp127	Sugarlandvirus	Siphoviridae	113671	Klebsiella pneumoniae	Klebsiella phage JIPh_Kp127, complete genome
MN453779	Aeromonas phage PS2	0	Myoviridae	240447	Aeromonas hydrophila	Aeromonas phage PS2, complete genome
MN461279	Xanthomonas virus phiXaf18	Vidavervirus	Myoviridae	47407	Xanthomonas vesicatoria	Xanthomonas virus phiXaf18, complete genome
MN504636	Pseudomonas phage Quinobequin-P09	Nipunavirus	Siphoviridae	58277	Pseudomonas aeruginosa UCBPP-PA14	Pseudomonas phage Quinobequin-P09, complete genome
MN508356	Acinetobacter phage VB_ApiP_XC38	0	Podoviridae	79328	Acinetobacter pittii	Acinetobacter phage VB_ApiP_XC38, complete genome
MN584918	Vibrio phage phi50-12	0	Podoviridae	68059	Vibrio owensii	Vibrio phage phi50-12, complete genome
MN450150	Pantoea phage vB_PagP-SK1	Przondovirus	Podoviridae	39938	Pantoea agglomerans	Pantoea phage vB_PagP-SK1, complete genome
MN065183	Bacillus phage vB_BthS-HD29phi	0	Siphoviridae	32181	Bacillus thuringiensis	Bacillus phage vB_BthS-HD29phi, complete genome
MN335248	Xanthomonas phage XaF13	0	Inoviridae	7045	Xanthomonas vesicatoria	Xanthomonas phage XaF13, complete genome
MN379832	Klebsiella phage KL	Webervirus	Siphoviridae	47844	Klebsiella pneumoniae	Klebsiella phage KL, complete genome
MN164484	Escherichia virus ECH1	Rtpvirus	Siphoviridae	49553	Escherichia coli	Escherichia virus ECH1, complete genome
MN270887	Pectobacterium phage CX5	Phimunavirus	Podoviridae	43885	Pectobacterium atrosepticum	Pectobacterium phage CX5, complete genome
MN270888	Pectobacterium phage CX5-1	Phimunavirus	Podoviridae	43885	Pectobacterium atrosepticum	Pectobacterium phage CX5-1, complete genome
MN270889	Ralstonia phage P-PSG-11	0	Podoviridae	40313	Ralstonia solanacearum	Ralstonia phage P-PSG-11, complete genome
MN270890	Ralstonia phage P-PSG-11-1	0	Podoviridae	40313	Ralstonia solanacearum	Ralstonia phage P-PSG-11-1, complete genome
MN270891	Pectobacterium phage Wc4	0	Myoviridae	92039	Pectobacterium carotovorum subsp. carotovorum	Pectobacterium phage Wc4, complete genome
MN270892	Pectobacterium phage Wc4-1	0	Myoviridae	92039	Pectobacterium carotovorum subsp. carotovorum	Pectobacterium phage Wc4-1, complete genome
MN284892	Microbacterium phage Bradley2	0	Siphoviridae	17367	Microbacterium foliorum	Microbacterium phage Bradley2, complete genome
MN284893	Mycobacterium phage LilMcDreamy	0	Siphoviridae	71552	Mycolicibacterium smegmatis MC2 155	Mycobacterium phage LilMcDreamy, complete genome
MN284894	Streptomyces phage Fabian	0	Podoviridae	46505	Streptomyces scabiei	Streptomyces phage Fabian, complete genome
MN284895	Mycobacterium phage Marshawn	Timquatrovirus	Siphoviridae	61464	Mycolicibacterium smegmatis MC2 155	Mycobacterium phage Marshawn, complete genome
MN284896	Gordonia phage OhMyWard	0	Siphoviridae	60978	Gordonia rubripertincta	Gordonia phage OhMyWard, complete genome
MN284897	Arthrobacter phage NapoleonB	Mudcatvirus	Siphoviridae	57846	Arthrobacter sp. ATCC 21022	Arthrobacter phage NapoleonB, complete genome
MN284898	Gordonia phage MinecraftSteve	Soupsvirus	Siphoviridae	52549	Gordonia terrae	Gordonia phage MinecraftSteve, complete genome
MN284899	Streptomyces phage Whatever	Likavirus	Siphoviridae	51591	Streptomyces lividans	Streptomyces phage Whatever, complete genome
MN284900	Mycobacterium phage JeppNRM	Fromanvirus	Siphoviridae	50575	Mycolicibacterium smegmatis MC2 155	Mycobacterium phage JeppNRM, complete genome
MN284901	Microbacterium phage YuuY	Elerivirus	Siphoviridae	40996	Microbacterium foliorum	Microbacterium phage YuuY, complete genome
MN284902	Arthrobacter phage Makai	Gordonvirus	Siphoviridae	57972	Arthrobacter globiformis	Arthrobacter phage Makai, complete genome
MN284903	Mycobacterium phage GaugeLDP	Fromanvirus	Siphoviridae	53035	Mycolicibacterium smegmatis MC2 155	Mycobacterium phage GaugeLDP, complete genome
MN284904	Gordonia phage Tanis	0	Siphoviridae	59727	Gordonia terrae	Gordonia phage Tanis, complete genome
MN284905	Mycobacterium phage AbbysRanger	Fromanvirus	Siphoviridae	51281	Mycolicibacterium smegmatis MC2 155	Mycobacterium phage AbbysRanger, complete genome
MN284906	Gordonia phage CherryonLim	Emalynvirus	Siphoviridae	48948	Gordonia rubripertincta	Gordonia phage CherryonLim, complete genome
MN284907	Gordonia phage Fireball	Wizardvirus	Siphoviridae	58924	Gordonia terrae	Gordonia phage Fireball, complete genome
MN284908	Mycobacterium phage Helpful	0	Siphoviridae	64794	Mycolicibacterium smegmatis MC2 155	Mycobacterium phage Helpful, complete genome
MN329673	Gordonia phage Jabberwocky	Vividuovirus	Siphoviridae	59449	Gordonia terrae	Gordonia phage Jabberwocky, complete genome
MN329674	Mycobacterium phage JoieB	Marvinvirus	Siphoviridae	65404	Mycolicibacterium smegmatis MC2 155	Mycobacterium phage JoieB, complete genome
MN329675	Microbacterium phage SansAfet	Dismasvirus	Siphoviridae	41531	Microbacterium foliorum	Microbacterium phage SansAfet, complete genome
MN329676	Mycobacterium phage Poise	Marvinvirus	Siphoviridae	64824	Mycolicibacterium smegmatis MC2 155	Mycobacterium phage Poise, complete genome
MN329677	Gordonia phage Keitabear	Vividuovirus	Siphoviridae	59759	Gordonia terrae	Gordonia phage Keitabear, complete genome
MN329678	Propionibacterium phage Cota	Pahexavirus	Siphoviridae	29549	Cutibacterium acnes	Propionibacterium phage Cota, complete genome
MN329679	Microbacterium phage Vanisius	0	Siphoviridae	17453	Microbacterium foliorum	Microbacterium phage Vanisius, complete genome
MN334766	Serratia phage PCH45	0	Myoviridae	212807	Serratia sp. ATCC 39006	Serratia phage PCH45, complete genome
MN399336	Edwardsiella phage vB_EtaM_ET-ABTNL-9	0	Myoviridae	89762	Edwardsiella tarda	Edwardsiella phage vB_EtaM_ET-ABTNL-9, complete genome
MN428047	Mycobacterium phage Doomphist	Cheoctovirus	Siphoviridae	58666	Mycolicibacterium smegmatis MC2 155	Mycobacterium phage Doomphist, complete genome
MN428048	Gordonia phage DobbysSock	0	Siphoviridae	48198	Gordonia terrae	Gordonia phage DobbysSock, complete genome
MN428049	Mycobacterium phage West99	Rosebushvirus	Siphoviridae	67516	Mycolicibacterium smegmatis MC2 155	Mycobacterium phage West99, complete genome
MN428050	Mycobacterium phage Apex	Coopervirus	Siphoviridae	71244	Mycolicibacterium smegmatis MC2 155	Mycobacterium phage Apex, complete genome
MN428051	Mycobacterium phage Modragons	Cheoctovirus	Siphoviridae	58461	Mycolicibacterium smegmatis MC2 155	Mycobacterium phage Modragons, complete genome
MN428052	Mycobacterium phage Smooch	Corndogvirus	Siphoviridae	71415	Mycolicibacterium smegmatis	Mycobacterium phage Smooch, complete genome
MN428053	Gordonia phage Denise	0	Siphoviridae	45043	Gordonia terrae	Gordonia phage Denise, complete genome
MN428054	Mycobacterium phage JackSparrow	Fromanvirus	Siphoviridae	51576	Mycolicibacterium smegmatis	Mycobacterium phage JackSparrow, complete genome
MN428055	Gordonia phage Mcklovin	0	Siphoviridae	53155	Gordonia terrae	Gordonia phage Mcklovin, complete genome
MN428056	Mycobacterium phage Pringar	Marvinvirus	Siphoviridae	64817	Mycolicibacterium smegmatis	Mycobacterium phage Pringar, complete genome
MN428057	Gordonia phage Suerte	0	Siphoviridae	47306	Gordonia rubripertincta	Gordonia phage Suerte, complete genome
MN428058	Mycobacterium phage Krili	Corndogvirus	Siphoviridae	71670	Mycolicibacterium smegmatis	Mycobacterium phage Krili, complete genome
MN428059	Mycobacterium phage Kanye	Kostyavirus	Siphoviridae	75453	Mycolicibacterium smegmatis	Mycobacterium phage Kanye, complete genome
MN428060	Streptomyces phage IchabodCrane	0	Siphoviridae	130730	Streptomyces scabiei	Streptomyces phage IchabodCrane, complete genome
MN428061	Mycobacterium phage Corazon	Marvinvirus	Siphoviridae	64931	Mycolicibacterium smegmatis	Mycobacterium phage Corazon, complete genome
MN428062	Microbacterium phage TeddyBoy	0	Siphoviridae	17449	Microbacterium foliorum	Microbacterium phage TeddyBoy, complete genome
MN428063	Gordonia phage NadineRae	0	Siphoviridae	64714	Gordonia terrae	Gordonia phage NadineRae, complete genome
MN428064	Microbacterium phage Owens	0	Siphoviridae	17445	Microbacterium foliorum	Microbacterium phage Owens, complete genome
MN428065	Mycobacterium phage Cactojaque	Bixzunavirus	Myoviridae	154918	Mycolicibacterium smegmatis MC2 155	Mycobacterium phage Cactojaque, complete genome
MN428066	Mycobacterium phage JPickles	Bixzunavirus	Myoviridae	155116	Mycolicibacterium smegmatis MC2 155	Mycobacterium phage JPickles, complete genome
MN510331	Escherichia phage vB_EcoP_PR_Kaz2018	Teseptimavirus	Podoviridae	39704	Escherichia coli	Escherichia phage vB_EcoP_PR_Kaz2018, complete genome
MK061416	Rothia phage Spartoi	0	Siphoviridae	35189	Rothia dentocariosa	Rothia phage Spartoi, complete genome
MK455769	Aeromonas phage MJG	Zindervirus	Podoviridae	45057	Aeromonas hydrophila	Aeromonas phage MJG, complete genome
MK813940	Aeromonas phage 4_L372X	0	Siphoviridae	45698	Aeromonas hydrophila	Aeromonas phage 4_L372X, complete genome
MK947458	Salmonella phage vB_SenS_SB10	Tequintavirus	Siphoviridae	111347	Salmonella enterica	Salmonella phage vB_SenS_SB10, complete genome
MK947459	Salmonella phage vB_SenS_SB13	Tequintavirus	Siphoviridae	112513	Salmonella enterica subsp. enterica serovar Typhimurium	Salmonella phage vB_SenS_SB13, complete genome
MK947460	Salmonella phage vB_SenS_SB28	0	Siphoviridae	45126	Salmonella enterica	Salmonella phage vB_SenS_SB28, complete genome
MN098325	Staphylococcus phage Portland	Rosenblumvirus	Podoviridae	17711	Staphylococcus aureus	Staphylococcus phage Portland, complete genome
MN098326	Proteus phage Myduc	0	Myoviridae	53392	Proteus mirabilis	Proteus phage Myduc, complete genome
MN098327	Klebsiella phage Mulock	0	Myoviridae	43727	Klebsiella pneumoniae	Klebsiella phage Mulock, complete genome
MN098329	Serratia phage Pila	Teseptimavirus	Podoviridae	38678	Serratia marcescens	Serratia phage Pila, complete genome
MN176220	Bacillus phage 019DV002	Andromedavirus	Siphoviridae	52749	Bacillus subtilis	Bacillus phage 019DV002, complete genome
MN176221	Bacillus phage 019DV004	Andromedavirus	Siphoviridae	52749	Bacillus subtilis	Bacillus phage 019DV004, complete genome
MN176222	Bacillus phage 022DV001	Saundersvirus	Siphoviridae	55479	Bacillus subtilis	Bacillus phage 022DV001, complete genome
MN176223	Bacillus phage 031MP003	Saundersvirus	Siphoviridae	56127	Bacillus subtilis	Bacillus phage 031MP003, complete genome
MN176224	Bacillus phage 031MP002	Saundersvirus	Siphoviridae	55901	Bacillus subtilis	Bacillus phage 031MP002, complete genome
MN176225	Bacillus phage 031MP004	Saundersvirus	Siphoviridae	55687	Bacillus subtilis	Bacillus phage 031MP004, complete genome
MN176226	Bacillus phage 035JT001	Saundersvirus	Siphoviridae	55312	Bacillus subtilis	Bacillus phage 035JT001, complete genome
MN176229	Bacillus phage 055SW001	Saundersvirus	Siphoviridae	55382	Bacillus subtilis	Bacillus phage 055SW001, complete genome
MN176231	Bacillus phage 276BB001	Andromedavirus	Siphoviridae	52370	Bacillus subtilis	Bacillus phage 276BB001, complete genome
MN176232	Bacillus phage 280BB001	Andromedavirus	Siphoviridae	52371	Bacillus subtilis	Bacillus phage 280BB001, complete genome
MN212906	Acinetobacter phage vB_AbaP_D2M	Friunavirus	Podoviridae	39963	Acinetobacter baumannii	Acinetobacter phage vB_AbaP_D2M, complete genome
MN218775	Escherichia virus ECG4	Teseptimavirus	Podoviridae	40792	Escherichia coli	Escherichia virus ECG4, complete genome
MN224564	Streptomyces phage Araceli	0	Siphoviridae	55045	Streptomyces griseus	Streptomyces phage Araceli, complete genome
MN224565	Streptomyces phage Intolerant	0	Siphoviridae	53909	Streptomyces griseus	Streptomyces phage Intolerant, complete genome
MN224566	Mycobacterium phage Herbertwm	Fromanvirus	Siphoviridae	51546	Mycolicibacterium aichiense	Mycobacterium phage Herbertwm, complete genome
MN234161	Gordonia phage Toast	0	Siphoviridae	49604	Gordonia terrae	Gordonia phage Toast, complete genome
MN234162	Gordonia phage GretelLyn	0	Siphoviridae	67605	Gordonia rubripertincta	Gordonia phage GretelLyn, complete genome
MN234163	Microbacterium phage Calix	Ilzatvirus	Siphoviridae	41555	Microbacterium foliorum	Microbacterium phage Calix, complete genome
MN234164	Arthrobacter phage Yeezus	Amigovirus	Siphoviridae	59171	Arthrobacter sp. ATCC 21022	Arthrobacter phage Yeezus, complete genome
MN234165	Mycobacterium phage Yunkel11	Timquatrovirus	Siphoviridae	60757	Mycolicibacterium smegmatis MC2 155	Mycobacterium phage Yunkel11, complete genome
MN234166	Gordonia phage ASerpRocky	Demosthenesvirus	Siphoviridae	74355	Gordonia westfalica	Gordonia phage ASerpRocky, complete genome
MN234167	Mycobacterium phage Vanisoa	Fromanvirus	Siphoviridae	53370	Mycolicibacterium smegmatis MC2 155	Mycobacterium phage Vanisoa, complete genome
MN234168	Arthrobacter phage Ingrid	Gordonvirus	Siphoviridae	56953	Arthrobacter globiformis	Arthrobacter phage Ingrid, complete genome
MN234169	Mycobacterium phage Naji	Fromanvirus	Siphoviridae	49127	Mycolicibacterium smegmatis MC2 155	Mycobacterium phage Naji, complete genome
MN234170	Mycobacterium phage MalagasyRose	0	Siphoviridae	54301	Mycolicibacterium smegmatis MC2 155	Mycobacterium phage MalagasyRose, complete genome
MN234171	Mycobacterium phage Magpie	Coopervirus	Siphoviridae	71014	Mycolicibacterium smegmatis MC2 155	Mycobacterium phage Magpie, complete genome
MN234172	Mycobacterium phage ThulaThula	Phayoncevirus	Siphoviridae	50415	Mycolicibacterium smegmatis MC2 155	Mycobacterium phage ThulaThula, complete genome
MN234173	Arthrobacter phage Sporto	0	Siphoviridae	54780	Arthrobacter globiformis	Arthrobacter phage Sporto, complete genome
MN234174	Mycobacterium phage Efra2	Timquatrovirus	Siphoviridae	61284	Mycolicibacterium smegmatis MC2 155	Mycobacterium phage Efra2, complete genome
MN234175	Arthrobacter phage Stayer	0	Siphoviridae	54507	Arthrobacter globiformis	Arthrobacter phage Stayer, complete genome
MN234176	Mycobacterium phage Yuna	Timquatrovirus	Siphoviridae	62192	Mycolicibacterium smegmatis MC2 155	Mycobacterium phage Yuna, complete genome
MN234177	Microbacterium phage Gershwin	Ilzatvirus	Siphoviridae	41555	Microbacterium foliorum	Microbacterium phage Gershwin, complete genome
MN234178	Arthrobacter phage TripleJ	0	Siphoviridae	45507	Arthrobacter globiformis	Arthrobacter phage TripleJ, complete genome
MN234179	Gordonia phage Pipp	0	Siphoviridae	50870	Gordonia terrae	Gordonia phage Pipp, complete genome
MN234180	Arthrobacter phage Shiba	0	Siphoviridae	54204	Arthrobacter globiformis	Arthrobacter phage Shiba, complete genome
MN234181	Microbacterium phage Pocket	Ilzatvirus	Siphoviridae	41583	Microbacterium foliorum	Microbacterium phage Pocket, complete genome
MN234182	Mycobacterium phage Geraldini	Timquatrovirus	Siphoviridae	59818	Mycolicibacterium smegmatis MC2 155	Mycobacterium phage Geraldini, complete genome
MN234183	Mycobacterium phage Antsirabe	Liefievirus	Siphoviridae	44739	Mycolicibacterium smegmatis MC2 155	Mycobacterium phage Antsirabe, complete genome
MN234184	Mycobacterium phage IdentityCrisis	0	Siphoviridae	38341	Mycolicibacterium smegmatis MC2 155	Mycobacterium phage IdentityCrisis, complete genome
MN234185	Mycobacterium phage Lemuria	Liefievirus	Siphoviridae	44998	Mycolicibacterium smegmatis MC2 155	Mycobacterium phage Lemuria, complete genome
MN234186	Arthrobacter phage Egad	0	Siphoviridae	54517	Arthrobacter globiformis	Arthrobacter phage Egad, complete genome
MN234187	Mycobacterium phage DyoEdafos	Bronvirus	Siphoviridae	77566	Mycolicibacterium smegmatis MC2 155	Mycobacterium phage DyoEdafos, complete genome
MN234188	Mycobacterium phage Anthony	Fromanvirus	Siphoviridae	52202	Mycolicibacterium smegmatis MC2 155	Mycobacterium phage Anthony, complete genome
MN234189	Streptomyces phage Urza	0	Siphoviridae	50448	Streptomyces griseofuscus	Streptomyces phage Urza, complete genome
MN234190	Gordonia phage Gibbin	0	Siphoviridae	67785	Gordonia rubripertincta	Gordonia phage Gibbin, complete genome
MN234191	Microbacterium phage Naby	0	Siphoviridae	17448	Microbacterium paraoxydans	Microbacterium phage Naby, complete genome
MN234192	Streptomyces phage Animus	Arequatrovirus	Siphoviridae	50793	Streptomyces griseus	Streptomyces phage Animus, complete genome
MN234193	Mycobacterium phage Kboogie	Bixzunavirus	Myoviridae	155680	Mycolicibacterium smegmatis MC2 155	Mycobacterium phage Kboogie, complete genome
MN234194	Arthrobacter phage Loretta	Gordonvirus	Siphoviridae	56953	Arthrobacter globiformis	Arthrobacter phage Loretta, complete genome
MN234195	Mycobacterium phage Xula	Brujitavirus	Siphoviridae	48540	Mycolicibacterium smegmatis MC2 155	Mycobacterium phage Xula, complete genome
MN234196	Gordonia phage CloverMinnie	Sourvirus	Siphoviridae	61098	Gordonia terrae	Gordonia phage CloverMinnie, complete genome
MN234197	Mycobacterium phage Ramen	Timquatrovirus	Siphoviridae	59462	Mycolicibacterium smegmatis MC2 155	Mycobacterium phage Ramen, complete genome
MN234198	Mycobacterium phage Zavala	Timquatrovirus	Siphoviridae	59969	Mycolicibacterium smegmatis MC2 155	Mycobacterium phage Zavala, complete genome
MN234199	Mycobacterium phage Ekdilam	Timquatrovirus	Siphoviridae	61772	Mycolicibacterium smegmatis MC2 155	Mycobacterium phage Ekdilam, complete genome
MN234200	Mycobacterium phage Maminiaina	Fromanvirus	Siphoviridae	53199	Mycolicibacterium smegmatis MC2 155	Mycobacterium phage Maminiaina, complete genome
MN234201	Mycobacterium phage Guanica15	Timquatrovirus	Siphoviridae	60974	Mycolicibacterium smegmatis MC2 155	Mycobacterium phage Guanica15, complete genome
MN234202	Arthrobacter phage Salk	0	Siphoviridae	54492	Arthrobacter globiformis	Arthrobacter phage Salk, complete genome
MN234203	Mycobacterium phage SemperFi	Fromanvirus	Siphoviridae	53235	Mycolicibacterium smegmatis	Mycobacterium phage SemperFi, complete genome
MN234204	Microbacterium phage ManRay	Ilzatvirus	Siphoviridae	41555	Microbacterium foliorum	Microbacterium phage ManRay, complete genome
MN234205	Mycobacterium phage Veliki	Timquatrovirus	Siphoviridae	59734	Mycolicibacterium smegmatis MC2 155	Mycobacterium phage Veliki, complete genome
MN234206	Arthrobacter phage Racecar	0	Siphoviridae	173709	Arthrobacter globiformis	Arthrobacter phage Racecar, complete genome
MN234207	Gordonia phage Ranch	0	Siphoviridae	66892	Gordonia rubripertincta	Gordonia phage Ranch, complete genome
MN234208	Streptomyces phage Alvy	Arequatrovirus	Siphoviridae	53011	Streptomyces lividans	Streptomyces phage Alvy, complete genome
MN234209	Mycobacterium phage Toaka	Fromanvirus	Siphoviridae	53055	Mycolicibacterium smegmatis MC2 155	Mycobacterium phage Toaka, complete genome
MN234210	Arthrobacter phage Michelle	0	Siphoviridae	54509	Arthrobacter globiformis	Arthrobacter phage Michelle, complete genome
MN234211	Arthrobacter phage Mimi	0	Siphoviridae	172660	Arthrobacter globiformis	Arthrobacter phage Mimi, complete genome
MN234212	Mycobacterium phage Paphu	Fromanvirus	Siphoviridae	51159	Mycolicibacterium smegmatis MC2 155	Mycobacterium phage Paphu, complete genome
MN234213	Gordonia phage Schiebs	0	Siphoviridae	14646	Gordonia rubripertincta	Gordonia phage Schiebs, complete genome
MN234214	Arthrobacter phage Amelia	Galaxyvirus	Siphoviridae	38128	Arthrobacter sp. ATCC 21022	Arthrobacter phage Amelia, complete genome
MN234215	Gordonia phage SteamedHams	Emalynvirus	Siphoviridae	44571	Gordonia rubripertincta	Gordonia phage SteamedHams, complete genome
MN234216	Streptomyces phage Gilgamesh	0	Siphoviridae	129136	Streptomyces lividans	Streptomyces phage Gilgamesh, complete genome
MN234217	Arthrobacter phage Ichor	Amigovirus	Siphoviridae	59173	Arthrobacter sp. ATCC 21022	Arthrobacter phage Ichor, complete genome
MN234218	Gordonia phage Powerball	0	Siphoviridae	47680	Gordonia rubripertincta	Gordonia phage Powerball, complete genome
MN234219	Mycobacterium phage Mercurio	Liefievirus	Siphoviridae	44877	Mycolicibacterium smegmatis MC2 155	Mycobacterium phage Mercurio, complete genome
MN234220	Gordonia phage Lambo	0	Siphoviridae	67813	Gordonia rubripertincta	Gordonia phage Lambo, complete genome
MN234221	Arthrobacter phage Shepard	Gordonvirus	Siphoviridae	57272	Arthrobacter globiformis	Arthrobacter phage Shepard, complete genome
MN234222	Microbacterium phage Christoph	Ilzatvirus	Siphoviridae	41554	Microbacterium foliorum	Microbacterium phage Christoph, complete genome
MN234223	Mycobacterium phage Philly	Pipefishvirus	Siphoviridae	68523	Mycolicibacterium smegmatis MC2 155	Mycobacterium phage Philly, complete genome
MN234224	Arthrobacter phage Jaek	Amigovirus	Siphoviridae	59173	Arthrobacter sp. ATCC 21022	Arthrobacter phage Jaek, complete genome
MN234225	Mycobacterium phage Rhinoforte	Rosebushvirus	Siphoviridae	67411	Mycolicibacterium smegmatis	Mycobacterium phage Rhinoforte, complete genome
MN234226	Mycobacterium phage Curiosium	Timquatrovirus	Siphoviridae	61222	Mycolicibacterium smegmatis MC2 155	Mycobacterium phage Curiosium, complete genome
MN234227	Mycobacterium phage Giuseppe	0	Siphoviridae	64604	Mycolicibacterium smegmatis	Mycobacterium phage Giuseppe, complete genome
MN234228	Mycobacterium phage Tourach	Bronvirus	Siphoviridae	77876	Mycolicibacterium smegmatis MC2 155	Mycobacterium phage Tourach, complete genome
MN234229	Arthrobacter phage StarLord	0	Siphoviridae	54504	Arthrobacter globiformis	Arthrobacter phage StarLord, complete genome
MN234230	Mycobacterium phage Atiba	Timquatrovirus	Siphoviridae	59556	Mycolicibacterium smegmatis MC2 155	Mycobacterium phage Atiba, complete genome
MN234231	Mycobacterium phage Rapunzel97	Timquatrovirus	Siphoviridae	59687	Mycolicibacterium smegmatis MC2 155	Mycobacterium phage Rapunzel97, complete genome
MN234232	Gordonia phage Sadboi	0	Siphoviridae	67485	Gordonia rubripertincta	Gordonia phage Sadboi, complete genome
MN234233	Corynebacterium phage Colleen	Poushouvirus	Siphoviridae	40524	Corynebacterium vitaeruminis	Corynebacterium phage Colleen, complete genome
MN234234	Arthrobacter phage Lymara	Radnorvirus	Myoviridae	68762	Arthrobacter sp. ATCC 21022	Arthrobacter phage Lymara, complete genome
MN234235	Mycobacterium phage BogosyJay	Fromanvirus	Siphoviridae	53217	Mycolicibacterium smegmatis MC2 155	Mycobacterium phage BogosyJay, complete genome
MN234236	Mycobacterium phage QueenHazel	Brujitavirus	Siphoviridae	48053	Mycolicibacterium smegmatis MC2 155	Mycobacterium phage QueenHazel, complete genome
MN266305	Shigella phage SGF3	Sinsheimervirus	Microviridae	5386	Shigella flexneri	Shigella phage SGF3, complete genome
MN276192	Mycobacterium phage Trinitium	Bixzunavirus	Myoviridae	154512	Mycolicibacterium smegmatis MC2 155	Mycobacterium phage Trinitium, complete genome
MN310541	Mycobacterium phage Jeeves	Fromanvirus	Siphoviridae	52466	Mycolicibacterium smegmatis MC2 155	Mycobacterium phage Jeeves, complete genome
MN310542	Mycobacterium phage Keziacharles14	Fromanvirus	Siphoviridae	53549	Mycolicibacterium smegmatis MC2 155	Mycobacterium phage Keziacharles14, complete genome
MN310543	Microbacterium phage ChickenKing	0	Siphoviridae	39924	Microbacterium foliorum	Microbacterium phage ChickenKing, complete genome
MN310544	Mycobacterium phage Doug	Cheoctovirus	Siphoviridae	58397	Mycolicibacterium smegmatis	Mycobacterium phage Doug, complete genome
MN310545	Mycobacterium phage Nitzel	Cheoctovirus	Siphoviridae	54857	Mycolicibacterium smegmatis	Mycobacterium phage Nitzel, complete genome
MN310546	Microbacterium phage PhriedRice	0	Podoviridae	54546	Microbacterium foliorum	Microbacterium phage PhriedRice, complete genome
MN310547	Mycobacterium phage Hutc2	Fromanvirus	Siphoviridae	51393	Mycolicibacterium smegmatis MC2 155	Mycobacterium phage Hutc2, complete genome
MN310549	Gordonia phage Gibbous	Emalynvirus	Siphoviridae	45810	Gordonia rubripertincta	Gordonia phage Gibbous, complete genome
MN316588	Escherichia virus VEc33	Tequintavirus	Siphoviridae	108640	Escherichia coli	Escherichia virus VEc33, complete genome
MN317029	Aeromonas phage vB_AhyS-A18P4	0	Siphoviridae	60975	Aeromonas hydrophila	Aeromonas phage vB_AhyS-A18P4, complete genome
MN380459	Klebsiella phage vB_KpnP_fHeKpn01	Drulisvirus	Podoviridae	43329	Klebsiella pneumoniae	Klebsiella phage vB_KpnP_fHeKpn01, complete genome
KX765862	Salmonella phage ST-101	Chivirus	Siphoviridae	59132	Salmonella	Salmonella phage ST-101, complete genome
KX765863	Salmonella phage ST-118	Chivirus	Siphoviridae	59106	Salmonella	Salmonella phage ST-118, complete genome
MK257719	Acinetobacter phage vB_AbaP_APK2	Friunavirus	Podoviridae	41476	Acinetobacter baumannii ACICU	Acinetobacter phage vB_AbaP_APK2, complete genome
MK257720	Acinetobacter phage vB_AbaP_APK2-2	Friunavirus	Podoviridae	41426	Acinetobacter baumannii ACICU	Acinetobacter phage vB_AbaP_APK2-2, complete genome
MK257721	Acinetobacter phage vB_AbaP_APK92	Friunavirus	Podoviridae	41668	Acinetobacter baumannii	Acinetobacter phage vB_AbaP_APK92, complete genome
MK257722	Acinetobacter phage vB_AbaP_APK32	Friunavirus	Podoviridae	41142	Acinetobacter baumannii	Acinetobacter phage vB_AbaP_APK32, complete genome
MK257723	Acinetobacter phage vB_AbaP_APK37	Friunavirus	Podoviridae	41981	Acinetobacter baumannii	Acinetobacter phage vB_AbaP_APK37, complete genome
MH707430	Bacillus phage BSP7	0	0	55455	Bacillus subtilis	Bacillus phage BSP7, complete genome
MH746817	Achromobacter phage vB_Ade_ART	Steinhofvirus	Siphoviridae	95343	Achromobacter denitrificans	Achromobacter phage vB_Ade_ART, complete genome
MH999279	Clostridium phage CPD2	0	Podoviridae	18212	Clostridium perfringens	Clostridium phage CPD2, complete genome
MH999280	Clostridium phage CPD1	0	Siphoviridae	39531	Clostridium perfringens	Clostridium phage CPD1, complete genome
MK017819	Clostridium phage CPD4	0	Myoviridae	52658	Clostridium perfringens ATCC 13124	Clostridium phage CPD4, complete genome
MK017820	Clostridium phage CPD7	0	Podoviridae	18958	Clostridium perfringens	Clostridium phage CPD7, complete genome
MK733259	Yersinia phage YeP1	0	Myoviridae	39492	Yersinia enterocolitica	Yersinia phage YeP1, complete genome
MK733260	Yersinia phage YeP2	0	Myoviridae	39751	Yersinia enterocolitica	Yersinia phage YeP2, complete genome
MK733261	Yersinia phage YeP3	0	Myoviridae	39751	Yersinia enterocolitica	Yersinia phage YeP3, complete genome
MK733262	Yersinia phage YeP4	0	Podoviridae	35029	Yersinia enterocolitica	Yersinia phage YeP4, complete genome
MK733263	Yersinia phage YeP5	0	Podoviridae	34969	Yersinia enterocolitica	Yersinia phage YeP5, complete genome
MK733264	Yersinia phage YeP6	0	Podoviridae	34969	Yersinia enterocolitica	Yersinia phage YeP6, complete genome
MN166823	Klebsiella phage ST512-KPC3phi13.5	0	Myoviridae	25624	Klebsiella pneumoniae	Klebsiella phage ST512-KPC3phi13.5, complete genome
MN184885	Erwinia phage pEp_SNUABM_09	Teseptimavirus	Podoviridae	39848	Erwinia pyrifoliae	Erwinia phage pEp_SNUABM_09, complete genome
MN184886	Erwinia phage pEp_SNUABM_08	Chivirus	Siphoviridae	62716	Erwinia pyrifoliae	Erwinia phage pEp_SNUABM_08, complete genome
MN184887	Erwinia phage pEp_SNUABM_01	0	Myoviridae	147321	Erwinia pyrifoliae	Erwinia phage pEp_SNUABM_01, complete genome
MN197465	Salmonella phage 2-3	Tequintavirus	Siphoviridae	114986	Salmonella enterica subsp. enterica	Salmonella phage 2-3, complete genome
MN204492	Streptomyces phage GirlPower	Rimavirus	Siphoviridae	55521	Streptomyces griseus	Streptomyces phage GirlPower, complete genome
MN204493	Streptomyces phage Zuko	0	Siphoviridae	82302	Streptomyces griseofuscus	Streptomyces phage Zuko, complete genome
MN204494	Streptomyces phage Jaylociraptor	Rimavirus	Siphoviridae	55699	Streptomyces griseus	Streptomyces phage Jaylociraptor, complete genome
MN204495	Streptomyces phage CherryBlossom	Rimavirus	Siphoviridae	55563	Streptomyces griseus	Streptomyces phage CherryBlossom, complete genome
MN204496	Streptomyces phage Kardashian	Bingvirus	Siphoviridae	55961	Streptomyces griseofuscus	Streptomyces phage Kardashian, complete genome
MN204497	Streptomyces phage Meibysrarus	Rimavirus	Siphoviridae	55097	Streptomyces griseus	Streptomyces phage Meibysrarus, complete genome
MN204498	Streptomyces phage Saftant	Camvirus	Siphoviridae	48883	Streptomyces griseofuscus	Streptomyces phage Saftant, complete genome
MN204499	Arthrobacter phage Mordred	Radnorvirus	Myoviridae	70074	Arthrobacter sp. ATCC 21022	Arthrobacter phage Mordred, complete genome
MN204500	Streptomyces phage Hoshi	Rimavirus	Siphoviridae	55728	Streptomyces griseus	Streptomyces phage Hoshi, complete genome
MN204501	Gordonia phage Chikenjars	0	Siphoviridae	61544	Gordonia rubripertincta	Gordonia phage Chikenjars, complete genome
MN204502	Mycobacterium phage KingMidas	Cheoctovirus	Siphoviridae	57386	Mycolicibacterium smegmatis	Mycobacterium phage KingMidas, complete genome
MN204503	Arthrobacter phage Linus	Radnorvirus	Myoviridae	70526	Arthrobacter sp. ATCC 21022	Arthrobacter phage Linus, complete genome
MN204504	Streptomyces phage Soshi	Rimavirus	Siphoviridae	56311	Streptomyces griseus	Streptomyces phage Soshi, complete genome
MN304941	Staphylococcus phage vB_SauH_IME522	Kayvirus	Herelleviridae	140246	Staphylococcus aureus	Staphylococcus phage vB_SauH_IME522, complete genome
MN176572	Klebsiella phage vB_KpnP_IME308	Drulisvirus	Podoviridae	43091	Klebsiella pneumoniae	Klebsiella phage vB_KpnP_IME308, complete genome
MN176573	Klebsiella phage vB_KpnP_IME337	Drulisvirus	Podoviridae	44266	Klebsiella pneumoniae	Klebsiella phage vB_KpnP_IME337, complete genome
MN176574	Klebsiella phage vB_KpnP_IME335	Przondovirus	Podoviridae	40361	Klebsiella pneumoniae	Klebsiella phage vB_KpnP_IME335, complete genome
MH766655	Curvibacter phage TJ1	0	Myoviridae	37136	Curvibacter sp. AEP1.3	Curvibacter phage TJ1, complete genome
MK533143	Paenibacillus phage vB_PlaP_API480	0	Podoviridae	45026	Paenibacillus larvae	Paenibacillus phage vB_PlaP_API480, complete genome
MN172529	Listeria phage LP-039	Pecentumvirus	Herelleviridae	136234	Listeria monocytogenes	Listeria phage LP-039, complete genome
MN191861	Burkholderia phage AMP1	0	Podoviridae	42798	Burkholderia pseudomallei	Burkholderia phage AMP1, complete genome
MN215888	Vibrio phage vB_VpaS_HCMJ	Mardecavirus	Siphoviridae	76200	Vibrio parahaemolyticus	Vibrio phage vB_VpaS_HCMJ, complete genome
MN218190	Salmonella phage 9-29	Tequintavirus	Siphoviridae	110776	Salmonella enterica subsp. enterica	Salmonella phage 9-29, complete genome
MN218191	Salmonella phage 1-29	Tequintavirus	Siphoviridae	111636	Salmonella enterica subsp. enterica	Salmonella phage 1-29, complete genome
MN252582	Salmonella phage LPST144	Teseptimavirus	Podoviridae	39050	Salmonella enterica	Salmonella phage LPST144, complete genome
MN276049	Acinetobacter phage BS46	0	Myoviridae	94068	Acinetobacter baumannii	Acinetobacter phage BS46, complete genome
MN337887	Lactococcus phage vB_LacS_15	Ceduovirus	Siphoviridae	21006	Lactococcus lactis	Lactococcus phage vB_LacS_15, complete genome
MN385565	Escherichia virus phiX174	Sinsheimervirus	Microviridae	5386	Escherichia	Escherichia virus phiX174, complete genome
MN228696	Sinorhizobium phage ort11	0	Podoviridae	75239	Sinorhizobium meliloti	Sinorhizobium phage ort11, complete genome
MN241318	Enterococcus phage PEf771	0	Herelleviridae	151052	Enterococcus faecalis	Enterococcus phage PEf771, complete genome
MK359990	Streptococcus phage phi-SC181	0	Siphoviridae	59334	Streptococcus suis	Streptococcus phage phi-SC181, complete genome
MK791318	Escherichia phage Lilledu	0	Microviridae	5484	Escherichia coli K-12	Escherichia phage Lilledu, complete genome
MK799650	Pseudomonas phage PAP-JP	Nankokuvirus	Myoviridae	87872	Pseudomonas aeruginosa	Pseudomonas phage PAP-JP, complete genome
MK863032	Pseudomonas phage Zuri	0	Podoviridae	75889	Pseudomonas putida	Pseudomonas phage Zuri, complete genome
MK894436	Gordonia phage Boopy	0	Siphoviridae	114220	Gordonia terrae	Gordonia phage Boopy, complete genome
MN045228	Staphylococcus phage Maine	Kayvirus	Herelleviridae	141712	Staphylococcus aureus	Staphylococcus phage Maine, complete genome
MN103542	Enterococcus phage vB_EfaS_EF1c55	Saphexavirus	Siphoviridae	55876	Enterococcus faecalis	Enterococcus phage vB_EfaS_EF1c55, complete genome
MN103543	Pseudomonas phage vB_PaeM_PS119XW	Phikzvirus	Myoviridae	301543	Pseudomonas	Pseudomonas phage vB_PaeM_PS119XW, complete genome
MN106244	Klebsiella phage Soft	0	Siphoviridae	57805	Klebsiella pneumoniae	Klebsiella phage Soft, complete genome
MN106245	Klebsiella phage EI	0	Myoviridae	170423	Klebsiella pneumoniae	Klebsiella phage EI, complete genome
MN131141	Pseudomonas virus PaP1_EPu-2019	Pbunavirus	Myoviridae	66612	Pseudomonas aeruginosa	Pseudomonas virus PaP1_EPu-2019, complete genome
MN131142	Pseudomonas virus PA8P1	Pbunavirus	Myoviridae	65690	Pseudomonas aeruginosa	Pseudomonas virus PA8P1, complete genome
MN131143	Pseudomonas virus PA11P1	Pbunavirus	Myoviridae	66049	Pseudomonas aeruginosa	Pseudomonas virus PA11P1, complete genome
MN148435	Shigella phage SGF2	Kuravirus	Podoviridae	76964	Shigella flexneri	Shigella phage SGF2, complete genome
MN153503	Bacillus phage Chotacabras	Bequatrovirus	Herelleviridae	165032	Bacillus thuringiensis	Bacillus phage Chotacabras, complete genome
MK972685	Salmonella phage SE10	Lederbergvirus	Podoviridae	42000	Salmonella sp.	Salmonella phage SE10, complete genome
MK972686	Salmonella phage SF3	Lederbergvirus	Podoviridae	42016	Salmonella sp.	Salmonella phage SF3, complete genome
MK972687	Salmonella virus SE1Spa	Lederbergvirus	Podoviridae	42001	Salmonella sp.	Salmonella phage SE1 (in:P22virus), complete genome
MK972688	Salmonella phage SI8	Lederbergvirus	Podoviridae	39988	Salmonella sp.	Salmonella phage SI8, complete genome
MK972689	Salmonella phage SF6	Lederbergvirus	Podoviridae	40115	Salmonella sp.	Salmonella phage SF6, complete genome
MK972690	Salmonella phage SE14	Kuttervirus	Ackermannviridae	152926	Salmonella sp.	Salmonella phage SE14, complete genome
MK972691	Salmonella phage SI1	Jerseyvirus	Siphoviridae	41396	Salmonella sp.	Salmonella phage SI1, complete genome
MK972692	Salmonella phage SE21	Lederbergvirus	Podoviridae	42916	Salmonella sp.	Salmonella phage SE21, complete genome
MK972693	Salmonella phage SI23	Lederbergvirus	Podoviridae	42016	Salmonella sp.	Salmonella phage SI23, complete genome
MK972694	Salmonella phage SE22	Lederbergvirus	Podoviridae	42143	Salmonella sp.	Salmonella phage SE22, complete genome
MK972695	Salmonella phage SI5	Lederbergvirus	Podoviridae	40139	Salmonella sp.	Salmonella phage SI5, complete genome
MK972696	Salmonella phage Si3 KFo-2019	Lederbergvirus	Podoviridae	40012	Salmonella sp.	Salmonella phage Si3 KFo-2019, complete genome
MK972697	Salmonella phage SF10	Lederbergvirus	Podoviridae	40139	Salmonella sp.	Salmonella phage SF10, complete genome
MK972698	Salmonella phage SS3	Kuttervirus	Ackermannviridae	158539	Salmonella sp.	Salmonella phage SS3, complete genome
MK972699	Salmonella phage SS9	Kuttervirus	Ackermannviridae	156329	Salmonella sp.	Salmonella phage SS9, complete genome
MK972700	Salmonella phage SS1	Jerseyvirus	Siphoviridae	31600	Salmonella sp.	Salmonella phage SS1, complete genome
MK972701	Salmonella phage SS6	Jerseyvirus	Siphoviridae	41731	Salmonella sp.	Salmonella phage SS6, complete genome
MK972702	Salmonella phage SS5	Jerseyvirus	Siphoviridae	41392	Salmonella sp.	Salmonella phage SS5, complete genome
MK972703	Salmonella phage SS7	Jerseyvirus	Siphoviridae	41795	Salmonella sp.	Salmonella phage SS7, complete genome
MK972704	Salmonella phage SE19	Tequintavirus	Siphoviridae	112879	Salmonella sp.	Salmonella phage SE19, complete genome
MK972705	Salmonella phage SF2	Jerseyvirus	Siphoviridae	41523	Salmonella sp.	Salmonella phage SF2, complete genome
MK972706	Salmonella phage SS8	Jerseyvirus	Siphoviridae	41772	Salmonella sp.	Salmonella phage SS8, complete genome
MK972707	Salmonella phage SE24	Tequintavirus	Siphoviridae	114855	Salmonella sp.	Salmonella phage SE24, complete genome
MK972708	Salmonella phage SE7	Tequintavirus	Siphoviridae	114355	Salmonella sp.	Salmonella phage SE7, complete genome
MK972709	Salmonella phage SE20	Tequintavirus	Siphoviridae	113437	Salmonella sp.	Salmonella phage SE20, complete genome
MK972710	Salmonella phage SI22	Peduovirus	Myoviridae	30920	Salmonella sp.	Salmonella phage SI22, complete genome
MK972711	Salmonella phage SW9	Peduovirus	Myoviridae	31123	Salmonella sp.	Salmonella phage SW9, complete genome
MK972712	Salmonella phage SI7	Hpunavirus	Myoviridae	30164	Salmonella sp.	Salmonella phage SI7, complete genome
MK972713	Salmonella phage SW5	Hpunavirus	Myoviridae	30046	Salmonella sp.	Salmonella phage SW5, complete genome
MK972714	Salmonella phage SW3	Hpunavirus	Myoviridae	30037	Salmonella sp.	Salmonella phage SW3, complete genome
MK972715	Salmonella phage SE11	Tequintavirus	Siphoviridae	107763	Salmonella sp.	Salmonella phage SE11, complete genome
MK972716	Salmonella phage SE8	Tequintavirus	Siphoviridae	107763	Salmonella sp.	Salmonella phage SE8, complete genome
MK972717	Salmonella phage SE18	Tequintavirus	Siphoviridae	110795	Salmonella sp.	Salmonella phage SE18, complete genome
MH299806	Listeria phage LP-KV022	Homburgvirus	Siphoviridae	65128	Listeria	Listeria phage LP-KV022, complete genome
MK962749	Shigella phage CM1	Vequintavirus	Myoviridae	139598	Escherichia coli DH5[alpha]	Shigella phage CM1, complete genome
MK962750	Shigella phage CM8	Tequatrovirus	Myoviridae	167247	Escherichia coli BL21	Shigella phage CM8, complete genome
MK962751	Shigella phage JK16	0	Siphoviridae	51854	Escherichia coli DH5[alpha]	Shigella phage JK16, complete genome
MK962752	Shigella phage JK23	Tequatrovirus	Myoviridae	168349	Escherichia coli K-12	Shigella phage JK23, complete genome
MK962753	Shigella phage JK32	Krischvirus	Myoviridae	176009	Escherichia coli	Shigella phage JK32, complete genome
MK962754	Shigella phage JK36	Mosigvirus	Myoviridae	168893	Escherichia coli	Shigella phage JK36, complete genome
MK962755	Shigella phage JK38	Tequatrovirus	Myoviridae	167852	Escherichia coli BL21	Shigella phage JK38, complete genome
MK962756	Shigella phage JK42	Mosigvirus	Myoviridae	168306	Escherichia coli DH5[alpha]	Shigella phage JK42, complete genome
MK962757	Shigella phage JK45	Mosigvirus	Myoviridae	170740	Escherichia coli DH5[alpha]	Shigella phage JK45, complete genome
MK962758	Shigella phage JK55	Felixounavirus	Myoviridae	86219	Escherichia coli DH5[alpha]	Shigella phage JK55, complete genome
MK770410	Salmonella phage SE3	Tequintavirus	Siphoviridae	114437	Salmonella	Salmonella phage SE3, complete genome
MK770412	Salmonella phage SE5	Kolesnikvirus	Myoviridae	84567	Salmonella	Salmonella phage SE5, complete genome
MK770413	Salmonella phage SE4	0	Myoviridae	53494	Salmonella	Salmonella phage SE4, complete genome
MK813938	Aeromonas phage 2_L372X	0	Myoviridae	115893	Aeromonas hydrophila	Aeromonas phage 2_L372X, complete genome
MK813939	Aeromonas phage 4_L372D	0	Myoviridae	138690	Aeromonas hydrophila	Aeromonas phage 4_L372D, complete genome
MK813941	Aeromonas phage 4_L372XY	0	Myoviridae	124279	Aeromonas hydrophila	Aeromonas phage 4_L372XY, complete genome
MK813942	Aeromonas phage 4_4512	0	Podoviridae	41963	Aeromonas rivipollensis	Aeromonas phage 4_4512, complete genome
MK813943	Aeromonas phage 4_4572	0	Podoviridae	102915	Aeromonas hydrophila	Aeromonas phage 4_4572, complete genome
MK903277	Escherichia phage Pisces	Teseptimavirus	Podoviridae	39497	Escherichia coli	Escherichia phage Pisces, complete genome
MK903278	Xanthomonas phage Pagan	Pradovirus	Podoviridae	44448	Xanthomonas sp.	Xanthomonas phage Pagan, complete genome
MK903279	Escherichia phage Peacock	Teseptimavirus	Podoviridae	39233	Escherichia coli	Escherichia phage Peacock, complete genome
MK903280	Stenotrophomonas phage Ponderosa	0	Podoviridae	42612	Stenotrophomonas maltophilia	Stenotrophomonas phage Ponderosa, complete genome
MK903281	Escherichia phage Penshu1	Teseptimavirus	Podoviridae	39263	Escherichia coli	Escherichia phage Penshu1, complete genome
MK903282	Escherichia phage Mansfield	0	Myoviridae	68120	Escherichia coli	Escherichia phage Mansfield, complete genome
MK931438	Escherichia phage Schulenburg	Kagunavirus	Siphoviridae	44748	Escherichia coli	Escherichia phage Schulenburg, complete genome
MK931439	Escherichia phage Sciku	Kagunavirus	Siphoviridae	43130	Escherichia coli	Escherichia phage Sciku, complete genome
MK931441	Escherichia phage Snoke	Kagunavirus	Siphoviridae	44454	Escherichia coli	Escherichia phage Snoke, complete genome
MK931442	Klebsiella phage Sin4	Webervirus	Siphoviridae	49916	Klebsiella pneumoniae	Klebsiella phage Sin4, complete genome
MK931443	Klebsiella phage Sweeny	Webervirus	Siphoviridae	50241	Klebsiella pneumoniae	Klebsiella phage Sweeny, complete genome
MK931444	Klebsiella phage Skenny	Webervirus	Siphoviridae	49935	Klebsiella pneumoniae	Klebsiella phage Skenny, complete genome
MK931445	Klebsiella phage Shelby	Webervirus	Siphoviridae	49045	Klebsiella pneumoniae	Klebsiella phage Shelby, complete genome
MK931446	Salmonella phage Shelanagig	Jerseyvirus	Siphoviridae	42541	Salmonella enterica	Salmonella phage Shelanagig, complete genome
MN013074	Klebsiella phage vB_KpnP_Emp27	Teseptimavirus	Podoviridae	38603	Klebsiella pneumoniae	Klebsiella phage vB_KpnP_Emp27, complete genome
MN013075	Klebsiella phage vB_KpnS_Domnhall	Webervirus	Siphoviridae	54438	Klebsiella pneumoniae	Klebsiella phage vB_KpnS_Domnhall, complete genome
MN013076	Klebsiella phage vB_KpnS_IMGroot	Webervirus	Siphoviridae	52866	Klebsiella pneumoniae	Klebsiella phage vB_KpnS_IMGroot, complete genome
MN013077	Klebsiella phage vB_KaeM_KaOmega	Certrevirus	Myoviridae	149489	Klebsiella aerogenes	Klebsiella phage vB_KaeM_KaOmega, complete genome
MN013078	Klebsiella phage vB_KpnS_KingDDD	Webervirus	Siphoviridae	51562	Klebsiella pneumoniae	Klebsiella phage vB_KpnS_KingDDD, complete genome
MN013079	Klebsiella phage vB_KpnS_Call	Webervirus	Siphoviridae	51487	Klebsiella pneumoniae	Klebsiella phage vB_KpnS_Call, complete genome
MN013080	Klebsiella phage vB_KpnS_SegesCirculi	Webervirus	Siphoviridae	50713	Klebsiella pneumoniae	Klebsiella phage vB_KpnS_SegesCirculi, complete genome
MN013081	Klebsiella phage vB_KpnM_Potts1	0	Myoviridae	169384	Klebsiella pneumoniae	Klebsiella phage vB_KpnM_Potts1, complete genome
MN013082	Klebsiella phage vB_KpnP_Sibilus	Teseptimavirus	Podoviridae	40171	Klebsiella pneumoniae	Klebsiella phage vB_KpnP_Sibilus, complete genome
MN013083	Klebsiella phage vB_KpnS_Alina	Webervirus	Siphoviridae	51780	Klebsiella pneumoniae	Klebsiella phage vB_KpnS_Alina, complete genome
MN013084	Klebsiella phage vB_KaeM_KaAlpha	Karamvirus	Myoviridae	172334	Klebsiella aerogenes	Klebsiella phage vB_KaeM_KaAlpha, complete genome
MN013085	Klebsiella phage vB_KpnP_NahiliMali	Teseptimavirus	Podoviridae	39556	Klebsiella pneumoniae	Klebsiella phage vB_KpnP_NahiliMali, complete genome
MN013086	Klebsiella phage vB_Kpn_Chronis	0	Podoviridae	45702	Klebsiella pneumoniae	Klebsiella phage vB_Kpn_Chronis, complete genome
MN013087	Klebsiella phage vB_KpnS_Penguinator	Webervirus	Siphoviridae	51678	Klebsiella pneumoniae	Klebsiella phage vB_KpnS_Penguinator, complete genome
MN013088	Bacillus phage vB_BspS_SplendidRed	0	Siphoviridae	42859	Bacillus sp. (in: Bacteria)	Bacillus phage vB_BspS_SplendidRed, complete genome
MN013089	Bacillus phage vB_BspM_MarvelLand	Tsarbombavirus	Herelleviridae	156945	Bacillus sp. (in: Bacteria)	Bacillus phage vB_BspM_MarvelLand, complete genome
MN013090	Erwinia phage vB_EamM_TropicalSun	0	Myoviridae	68439	Erwinia amylovora	Erwinia phage vB_EamM_TropicalSun, complete genome
MN045229	Escherichia phage Mangalitsa	0	Myoviridae	52329	Escherichia coli	Escherichia phage Mangalitsa, complete genome
MN045230	Klebsiella phage Magnus	0	Ackermannviridae	157741	Klebsiella pneumoniae	Klebsiella phage Magnus, complete genome
MN045231	Escherichia phage Paul	Kuravirus	Podoviridae	79429	Escherichia coli	Escherichia phage Paul, complete genome
MN062185	Vibrio phage Phriendly	0	Podoviridae	50218	Vibrio natriegens	Vibrio phage Phriendly, complete genome
MN062186	Stenotrophomonas phage Pokken	0	Podoviridae	76239	Stenotrophomonas maltophilia	Stenotrophomonas phage Pokken, complete genome
MN062187	Xanthomonas phage Samson	Septimatrevirus	Siphoviridae	43314	Xanthomonas sp.	Xanthomonas phage Samson, complete genome
MN062188	Proteus phage Saba	Chivirus	Siphoviridae	60056	Proteus mirabilis	Proteus phage Saba, complete genome
MN062189	Serratia phage MyoSmar	0	Myoviridae	68745	Serratia marcescens	Serratia phage MyoSmar, complete genome
MN101216	Klebsiella phage KOX3	Przondovirus	Podoviridae	41023	Klebsiella oxytoca	Klebsiella phage KOX3, complete genome
MN101217	Klebsiella phage KOX4	Drulisvirus	Podoviridae	43746	Klebsiella oxytoca	Klebsiella phage KOX4, complete genome
MN101218	Klebsiella phage KOX5	Przondovirus	Podoviridae	40622	Klebsiella oxytoca	Klebsiella phage KOX5, complete genome
MN101219	Klebsiella phage KOX6	Drulisvirus	Podoviridae	43735	Klebsiella oxytoca	Klebsiella phage KOX6, complete genome
MN101220	Klebsiella phage KOX7	Drulisvirus	Podoviridae	43883	Klebsiella oxytoca	Klebsiella phage KOX7, complete genome
MN101221	Klebsiella phage KOX8	0	Myoviridae	131200	Klebsiella oxytoca	Klebsiella phage KOX8, complete genome
MN101222	Klebsiella phage KOX9	Eclunavirus	Siphoviridae	52904	Klebsiella oxytoca	Klebsiella phage KOX9, complete genome
MN101223	Klebsiella phage KOX10	Slopekvirus	Myoviridae	168074	Klebsiella oxytoca	Klebsiella phage KOX10, complete genome
MN101224	Klebsiella phage KOX11	0	Myoviridae	59583	Klebsiella oxytoca	Klebsiella phage KOX11, complete genome
MN101225	Klebsiella phage KPN1	0	Myoviridae	98975	Klebsiella oxytoca	Klebsiella phage KPN1, complete genome
MN101226	Klebsiella phage KPN2 HKu-2019	Jiaodavirus	Myoviridae	122724	Klebsiella oxytoca	Klebsiella phage KPN2 HKu-2019, complete genome
MN101227	Klebsiella phage KPN3	Przondovirus	Podoviridae	38503	Klebsiella pneumoniae	Klebsiella phage KPN3, complete genome
MN101228	Klebsiella phage KPN4	Sugarlandvirus	Siphoviridae	108916	Klebsiella oxytoca	Klebsiella phage KPN4, complete genome
MN101229	Klebsiella phage KPN5	Jiaodavirus	Myoviridae	158756	Klebsiella oxytoca	Klebsiella phage KPN5, complete genome
MN101230	Klebsiella phage KPN6	Jiaodavirus	Myoviridae	164270	Klebsiella oxytoca	Klebsiella phage KPN6, complete genome
MN150686	Bacillus phage BC-T25	Tsarbombavirus	Herelleviridae	157977	Bacillus sp. (in: Bacteria)	Bacillus phage BC-T25, complete genome
CP042877	Bacillus phage GaW-2019a	0	Myoviridae	7379	Bacillus cereus	Bacillus phage GaW-2019a, complete sequence
LC494302	Escherichia phage SP27	Asteriusvirus	Myoviridae	347152	Escherichia	Escherichia phage SP27 DNA, complete genome
MK512531	Xanthomonas phage Cf2	0	Inoviridae	6454	Xanthomonas citri subsp. citri Aw12879	Xanthomonas phage Cf2, complete genome
MN183279	Arthrobacter phage Zartrosa	Marthavirus	Myoviridae	50782	Arthrobacter sp. ATCC 21022	Arthrobacter phage Zartrosa, complete genome
MN183280	Mycobacterium phage LolaVinca	Bixzunavirus	Myoviridae	156412	Mycolicibacterium smegmatis MC2 155	Mycobacteriophage LolaVinca, complete genome
MN183281	Microbacterium phage Vitas	Dismasvirus	Siphoviridae	39994	Microbacterium foliorum	Microbacterium phage Vitas, complete genome
MN183282	Arthrobacter phage Qui	0	Siphoviridae	113685	Arthrobacter globiformis	Arthrobacter phage Qui, complete genome
MN183283	Arthrobacter phage BossLady	Marthavirus	Myoviridae	51178	Arthrobacter sp. ATCC 21022	Arthrobacter phage BossLady, complete genome
MN183284	Microbacterium phage Mashley	0	Siphoviridae	61917	Microbacterium foliorum	Microbacterium phage Mashley, complete genome
MN183285	Mycobacterium phage YoungMoneyMata	Bixzunavirus	Myoviridae	156223	Mycolicibacterium smegmatis MC2 155	Mycobacterium phage YoungMoneyMata, complete genome
MN183286	Mycobacterium phage Yeet	Omegavirus	Siphoviridae	111437	Mycolicibacterium smegmatis MC2 155	Mycobacteriophage Yeet, complete genome
MK443264	Pseudomonas phage ITTPL	Pakpunavirus	Myoviridae	92730	Pseudomonas aeruginosa	Pseudomonas phage ITTPL, complete genome
MK443265	Pseudomonas phage JHP	Pakpunavirus	Myoviridae	48656	Pseudomonas aeruginosa	Pseudomonas phage JHP, complete genome
MK443266	Pseudomonas phage RSP	0	Siphoviridae	63016	Pseudomonas aeruginosa	UNVERIFIED: Pseudomonas phage RSP, complete genome
MK714353	Klebsiella phage ST13-OXA48phi12.5	0	Siphoviridae	44913	Klebsiella pneumoniae	Klebsiella phage ST13-OXA48phi12.5, complete genome
MK931440	Escherichia phage Shashou	Kagunavirus	Siphoviridae	44155	Escherichia coli	Escherichia phage Shashou, complete genome
MK976036	Wolbachia phage WO	0	Myoviridae	17223	Wolbachia	Wolbachia phage WO, complete genome
MN019128	Escherichia phage Henu7	0	Siphoviridae	49526	Escherichia coli	Escherichia phage Henu7, complete genome
MN022787	Salmonella virus VSe12	Tequintavirus	Siphoviridae	109654	Salmonella enterica subsp. enterica serovar Enteritidis	Salmonella virus VSe12, complete genome
MN026741	Salmonella phage Th1	Tequintavirus	Siphoviridae	110466	Salmonella enterica subsp. enterica serovar Gallinarum	Salmonella phage Th1, complete genome
MN028536	Staphylococcus phage vB_SpsM_WIS42	0	Siphoviridae	40093	Staphylococcus pseudintermedius	Staphylococcus phage vB_SpsM_WIS42, complete genome
MN055691	Escherichia phage Henu8	Hanrivervirus	Siphoviridae	49890	Escherichia coli	Escherichia phage Henu8, complete genome
MN066127	Salmonella phage Matapan	Viunavirus	Myoviridae	157408	Salmonella enterica	Salmonella phage Matapan, complete genome
MN070121	Salmonella phage Shemara	Cornellvirus	Siphoviridae	44342	Salmonella enterica	Salmonella phage Shemara, complete genome
MN103401	Bordetella phage vB_BbrS_PHB09	Stanholtvirus	Siphoviridae	42129	Bordetella bronchiseptica	Bordetella phage vB_BbrS_PHB09, complete genome
MN119376	Streptomyces phage Geostin	0	Podoviridae	46175	Streptomyces scabiei	Streptomyces phage Geostin, complete genome
MN119377	Mycobacterium phage Buttons	Fromanvirus	Siphoviridae	49420	Mycolicibacterium smegmatis MC2 155	Mycobacterium phage Buttons, complete genome
MN119378	Mycobacterium phage Penelope2018	0	Siphoviridae	64554	Mycolicibacterium smegmatis MC2 155	Mycobacterium phage Penelope2018, complete genome
MN119379	Mycobacterium phage Anglerfish	Fromanvirus	Siphoviridae	52380	Mycolicibacterium smegmatis MC2 155	Mycobacterium phage Anglerfish, complete genome
MN150710	Staphylococcus phage vB_SauP-436A1	Rosenblumvirus	Podoviridae	18028	Staphylococcus aureus	Staphylococcus phage vB_SauP-436A1, complete genome
MN163280	Klebsiella phage KpGranit	Sugarlandvirus	Siphoviridae	122710	Klebsiella	Klebsiella phage KpGranit, complete genome
MN163281	Klebsiella phage KpCHEMY26	Ithacavirus	Podoviridae	70678	Klebsiella pneumoniae	Klebsiella phage KpCHEMY26, complete genome
MH719189	Pseudomonas phage Fc02	0	Siphoviridae	38122	Pseudomonas aeruginosa	Pseudomonas phage Fc02, complete genome
MH719190	Pseudomonas phage H71	0	Siphoviridae	38223	Pseudomonas aeruginosa	Pseudomonas phage H71, complete genome
MH719191	Pseudomonas phage Fc22	0	Siphoviridae	38255	Pseudomonas aeruginosa	Pseudomonas phage Fc22, complete genome
MH719192	Pseudomonas phage Ps56	0	Siphoviridae	39816	Pseudomonas aeruginosa	Pseudomonas phage Ps56, complete genome
MH719193	Pseudomonas phage H72	0	Siphoviridae	38579	Pseudomonas aeruginosa	Pseudomonas phage H72, complete genome
MH719194	Pseudomonas phage Ps60	Beetrevirus	Siphoviridae	39676	Pseudomonas aeruginosa	Pseudomonas phage Ps60, complete genome
MH719195	Pseudomonas phage Ps59	0	Siphoviridae	39020	Pseudomonas aeruginosa	Pseudomonas phage Ps59, complete genome
MG575420	Proteus phage vB_PmiP_RS10pmA	Nonanavirus	Siphoviridae	53343	Proteus mirabilis	Proteus phage vB_PmiP_RS10pmA, complete genome
MK509462	Shigella phage MK-13	Agtrevirus	Ackermannviridae	158755	Shigella boydii	Shigella phage MK-13, complete genome
MH479912	Gordonia phage Eviarto	Nymphadoravirus	Siphoviridae	53407	Gordonia terrae	Gordonia phage Eviarto, complete genome
MH479927	Gordonia phage TimTam	Nymphadoravirus	Siphoviridae	53431	Gordonia terrae	Gordonia phage TimTam, complete genome
MK911750	Streptococcus phage P738	0	Siphoviridae	34037	Streptococcus thermophilus	Streptococcus phage P738, complete genome
MN043729	Bacillus phage vB_BmeM-Goe8	0	Herelleviridae	161583	Bacillus megaterium DSM 319	Bacillus phage vB_BmeM-Goe8, complete genome
MN043730	Bacillus phage vB_BveM-Goe7	Nitunavirus	Herelleviridae	158674	Bacillus velezensis FZB42	Bacillus phage vB_BveM-Goe7, complete genome
MN062701	Mycobacterium phage Dallas	Omegavirus	Siphoviridae	111843	Mycolicibacterium smegmatis MC2 155	Mycobacterium phage Dallas, complete genome
MN062702	Microbacterium phage Den3	Ilzatvirus	Siphoviridae	41800	Microbacterium foliorum	Microbacterium phage Den3, complete genome
MN062703	Microbacterium phage McGalleon	Ilzatvirus	Siphoviridae	42562	Microbacterium foliorum	Microbacterium phage McGalleon, complete genome
MN062704	Gordonia phage JuJu	0	Siphoviridae	54000	Gordonia terrae	Gordonia phage JuJu, complete genome
MN062705	Streptomyces phage Celia	0	Siphoviridae	50493	Streptomyces xanthochromogenes	Streptomyces phage Celia, complete genome
MN062706	Mycobacterium phage Heathen	Fromanvirus	Siphoviridae	50143	Mycolicibacterium smegmatis MC2 155	Mycobacterium phage Heathen, complete genome
MN062707	Mycobacterium phage Grungle	Bixzunavirus	Myoviridae	153739	Mycolicibacterium smegmatis MC2 155	Mycobacterium phage Grungle, complete genome
MN062708	Mycobacterium phage NothingSpecial	Fromanvirus	Siphoviridae	52441	Mycolicibacterium smegmatis MC2 155	Mycobacteriumphage NothingSpecial, complete genome
MN062710	Mycobacterium phage Ajay	Fromanvirus	Siphoviridae	49516	Mycolicibacterium smegmatis MC2 155	Mycobacterium phage Ajay, complete genome
MN062711	Microbacterium phage Araxxi	0	Podoviridae	53981	Microbacterium foliorum	Microbacterium phage Araxxi, complete genome
MN062712	Mycobacterium phage Pocahontas	Fromanvirus	Siphoviridae	50077	Mycolicibacterium smegmatis MC2 155	Mycobacterium phage Pocahontas, complete genome
MN062713	Microbacterium phage Alyxandracam	Ilzatvirus	Siphoviridae	41770	Microbacterium foliorum	Microbacterium phage Alyxandracam, complete genome
MN062714	Microbacterium Phage DirtyBubble	Dismasvirus	Siphoviridae	41692	Microbacterium foliorum	Microbacterium Phage DirtyBubble, complete genome
MN062715	Gordonia phage Marteena	0	Siphoviridae	50531	Gordonia	Gordonia phage Marteena, complete genome
MN062716	Gordonia phage Mayweather	Emalynvirus	Siphoviridae	48382	Gordonia	Gordonia phage Mayweather, complete genome
MN062717	Microbacterium phage Sharkboy	Dismasvirus	Siphoviridae	41947	Microbacterium foliorum	Microbacterium phage Sharkboy, complete genome
MN062718	Mycobacterium phage SoilDragon	Fromanvirus	Siphoviridae	50293	Mycolicibacterium smegmatis MC2 155	Mycobacterium phage SoilDragon, complete genome
MN062720	Microbacterium phage FuzzBuster	0	Siphoviridae	54844	Microbacterium foliorum	Microbacterium phage FuzzBuster, complete genome
MN175603	Microbacterium phage Tyrumbra	0	Siphoviridae	53975	Microbacterium paraoxydans	Microbacterium phage Tyrumbra, complete genome
MN175604	Gordonia phage PhorbesPhlower	0	Siphoviridae	41486	Gordonia terrae	Gordonia phage PhorbesPhlower, complete genome
MN062709	Microbacterium phage Stanktossa	Ilzatvirus	Siphoviridae	41806	Microbacterium foliorum	Microbacterium phage Stanktossa, complete genome
MN062719	Microbacterium phage PiperSansNom	0	Siphoviridae	53277	Microbacterium foliorum	Microbacterium phage PiperSansNom, complete genome
MK967377	Gordonia phage MagicMan	Bowservirus	Siphoviridae	47598	Gordonia terrae	Gordonia phage MagicMan, complete genome
MK967378	Gordonia phage Trax	0	Siphoviridae	75943	Gordonia terrae	Gordonia phage Trax, complete genome
MK967379	Mycobacterium phage HokkenD	Omegavirus	Siphoviridae	113067	Mycolicibacterium smegmatis MC2 155	Mycobacterium phage HokkenD, complete genome
MK967380	Rhodococcus phage Sleepyhead	0	Siphoviridae	43943	Rhodococcus erythropolis	Rhodococcus phage Sleepyhead, complete genome
MK967381	Gordonia phage RogerDodger	Wizardvirus	Siphoviridae	59122	Gordonia terrae	Gordonia phage RogerDodger, complete genome
MK967382	Gordonia phage ReMo	Soupsvirus	Siphoviridae	52601	Gordonia terrae	Gordonia phage ReMo, complete genome
MK967383	Gordonia phage SweatNTears	Emalynvirus	Siphoviridae	45917	Gordonia terrae	Gordonia phage SweatNTears, complete genome
MK967384	Gordonia phage Sidious	Baxtervirus	Siphoviridae	51789	Gordonia terrae	Gordonia phage Sidious, complete genome
MK967385	Gordonia phage SheckWes	Emalynvirus	Siphoviridae	47618	Gordonia rubripertincta	Gordonia phage SheckWes, complete genome
MK967386	Streptomyces phage Esketit	Rimavirus	Siphoviridae	54664	Streptomyces griseus	Streptomyces phage Esketit, complete genome
MK967387	Mycobacterium phage Big3	Fromanvirus	Siphoviridae	53442	Mycolicibacterium smegmatis MC2 155	Mycobacterium phage Big3, complete genome
MK967388	Microbacterium phage Velene	Ilzatvirus	Siphoviridae	41798	Microbacterium foliorum	Microbacterium phage Velene, complete genome
MK967389	Gordonia phage JasperJr	0	Siphoviridae	49894	Gordonia terrae	Gordonia phage JasperJr, complete genome
MK967390	Gordonia phage Beaver	Woesvirus	Siphoviridae	77394	Gordonia rubripertincta	Gordonia phage Beaver, complete genome
MK967391	Microbacterium phage BonesMcCoy	Ilzatvirus	Siphoviridae	41797	Microbacterium foliorum	Microbacterium phage BonesMcCoy, complete genome
MK967392	Gordonia phage GrandSlam	Betterkatzvirus	Siphoviridae	50919	Gordonia terrae	Gordonia phage GrandSlam, complete genome
MK967393	Rhodococcus phage Whack	0	Siphoviridae	49660	Rhodococcus erythropolis	Rhodococcus phage Whack, complete genome
MK967394	Microbacterium phage HanSolo	Ilzatvirus	Siphoviridae	41516	Microbacterium foliorum	Microbacterium phage HanSolo, complete genome
MK967395	Mycobacterium phage WideWale	Fromanvirus	Siphoviridae	53040	Mycolicibacterium smegmatis MC2 155	Mycobacterium phage WideWale, complete genome
MK967396	Gordonia phage Tangerine	Vividuovirus	Siphoviridae	57306	Gordonia terrae	Gordonia phage Tangerine, complete genome
MK967397	Mycobacterium phage Mahavrat	Cheoctovirus	Siphoviridae	55945	Mycolicibacterium smegmatis MC2 155	Mycobacterium phage Mahavrat, complete genome
MK967398	Arthrobacter phage JEGGS	Mudcatvirus	Siphoviridae	58287	Arthrobacter sp. ATCC 21022	Arthrobacter phage JEGGS, complete genome
MK967399	Mycobacterium phage Groupthink	Fromanvirus	Siphoviridae	50574	Mycolicibacterium smegmatis MC2 155	Mycobacterium phage Groupthink, complete genome
MK967400	Microbacterium Phage Clancy	Ilzatvirus	Siphoviridae	41555	Microbacterium foliorum	Microbacterium Phage Clancy, complete genome
MK967401	Mycobacterium phage Carlyle	Fromanvirus	Siphoviridae	51220	Mycolicibacterium smegmatis	Mycobacterium phage Carlyle, complete genome
MK967402	Mycobacterium phage NihilNomen	Omegavirus	Siphoviridae	110439	Mycolicibacterium smegmatis	Mycobacterium phage NihilNomen, complete genome
MK804892	Aeromonas phage 4_D05	0	Myoviridae	42249	Aeromonas rivipollensis	Aeromonas phage 4_D05, complete genome
MK940809	Staphylococcus phage Sa2wa_st8	Triavirus	Siphoviridae	45914	Staphylococcus aureus	Staphylococcus phage Sa2wa_st8, complete genome
MN022785	Escherichia virus VEc20	Tequatrovirus	Myoviridae	167532	Escherichia coli	Escherichia virus VEc20, complete genome
MN032614	Aeromonas phage PS1	0	Myoviridae	237367	Aeromonas hydrophila	Aeromonas phage PS1, complete genome
MN052874	Klebsiella phage KOX2	Przondovirus	Podoviridae	37414	Klebsiella oxytoca	Klebsiella phage KOX2, complete genome
MN096355	Mycobacterium phage Purky	0	Siphoviridae	50513	Mycolicibacterium smegmatis	Mycobacterium phage Purky, complete genome
MN096356	Mycobacterium phage Bunnies	Fishburnevirus	Siphoviridae	48822	Mycolicibacterium smegmatis	Mycobacterium phage Bunnies, complete genome
MN096357	Microbacterium phage WaterT	0	Siphoviridae	61090	Microbacterium paraoxydans	Microbacterium phage WaterT, complete genome
MN096358	Microbacterium phage LeeroyJenkins	0	Siphoviridae	62439	Microbacterium paraoxydans	Microbacterium phage LeeroyJenkins, complete genome
MN096359	Mycobacterium phage Obutu	Pipefishvirus	Siphoviridae	69021	Mycolicibacterium smegmatis MC2 155	Mycobacterium phage Obutu, complete genome
MN096360	Mycobacterium phage Rita1961	Pipefishvirus	Siphoviridae	69026	Mycolicibacterium smegmatis MC2 155	Mycobacterium phage Rita1961, complete genome
MN096361	Mycobacterium phage Gator	Kostyavirus	Siphoviridae	76351	Mycolicibacterium smegmatis MC2 155	Mycobacterium phage Gator, complete genome
MN096362	Arthrobacter phage Vibaki	0	Myoviridae	48201	Arthrobacter globiformis	Arthrobacter phage Vibaki, complete genome
MN096363	Gordonia phage Gibbles	Orchidvirus	Siphoviridae	81488	Gordonia terrae	Gordonia phage Gibbles, complete genome
MN096364	Mycobacterium phage Tomaszewski	Kostyavirus	Siphoviridae	74707	Mycolicibacterium smegmatis MC2 155	Mycobacterium phage Tomaszewski, complete genome
MN096365	Gordonia phage Samba	0	Siphoviridae	51500	Gordonia terrae	Gordonia phage Samba, complete genome
MN096366	Mycobacterium phage AbsoluteMadLad	Pegunavirus	Siphoviridae	68803	Mycolicibacterium smegmatis MC2 155	Mycobacterium phage AbsoluteMadLad, complete genome
MN096367	Microbacterium phage Nucci	Elerivirus	Siphoviridae	40373	Microbacterium foliorum	Microbacterium phage Nucci, complete genome
MN096368	Mycobacterium phage Soshari	Fromanvirus	Siphoviridae	50891	Mycolicibacterium smegmatis MC2 155	Mycobacterium phage Soshari, complete genome
MN096369	Gordonia phage Phendrix	0	Siphoviridae	121350	Gordonia terrae	Gordonia phage Phendrix, complete genome
MN096370	Gordonia phage Squiddly	0	Siphoviridae	57508	Gordonia terrae	Gordonia phage Squiddly, complete genome
MN096371	Streptomyces phage Braelyn	Samistivirus	Siphoviridae	131234	Streptomyces griseus	Streptomyces phage Braelyn, complete genome
MN096372	Mycobacterium phage Zolita	Fromanvirus	Siphoviridae	51182	Mycolicibacterium smegmatis MC2 155	Mycobacterium phage Zolita, complete genome
MN096373	Streptomyces phage TuanPN	Likavirus	Siphoviridae	51517	Streptomyces griseus	Streptomyces phage TuanPN, complete genome
MN096374	Microbacterium phage Roman	0	Siphoviridae	64259	Microbacterium foliorum	Microbacterium phage Roman, complete genome
MN096375	Streptomyces phage Leviticus	Likavirus	Siphoviridae	50095	Streptomyces griseus	Streptomyces phage Leviticus, complete genome
MN096376	Mycobacterium phage Lucyedi	Fromanvirus	Siphoviridae	52987	Mycolicibacterium smegmatis MC2 155	Mycobacterium phage Lucyedi, complete genome
MN096377	Mycobacterium phage Finnry	Bronvirus	Siphoviridae	75632	Mycolicibacterium smegmatis	Mycobacterium phage Finnry, complete genome
MN096378	Microbacterium phage MCubed	Elerivirus	Siphoviridae	40381	Microbacterium foliorum	Microbacterium phage MCubed, complete genome
MN096379	Streptomyces phage Yasdnil	Likavirus	Siphoviridae	51631	Streptomyces griseus	Streptomyces phage Yasdnil, complete genome
MN096380	Mycobacterium phage Lewan	Bronvirus	Siphoviridae	76734	Mycolicibacterium smegmatis MC2 155	Mycobacterium phage Lewan, complete genome
MN096381	Streptomyces phage Rusticus	Likavirus	Siphoviridae	50066	Streptomyces tricolor	Streptomyces phage Rusticus, complete genome
MN096382	Mycobacterium phage AvadaKedavra	Bronvirus	Siphoviridae	73721	Mycolicibacterium smegmatis	Mycobacterium phage AvadaKedavra, complete genome
MN102098	Aeromonas phage D3	0	Myoviridae	262021	Aeromonas hydrophila	Aeromonas phage D3, complete genome
MN114082	Listeria phage LP-010	Homburgvirus	Siphoviridae	64629	Listeria monocytogenes	Listeria phage LP-010, complete genome
MN114083	Listeria phage LP-013	Homburgvirus	Siphoviridae	65660	Listeria monocytogenes	Listeria phage LP-013, complete genome
MN128593	Listeria phage LP-031	Homburgvirus	Siphoviridae	65468	Listeria monocytogenes	Listeria phage LP-031, complete genome
MN128594	Listeria phage LP-066	Pecentumvirus	Herelleviridae	138918	Listeria monocytogenes	Listeria phage LP-066, complete genome
MN131137	Aeromonas phage D6	0	Myoviridae	259833	Aeromonas hydrophila	Aeromonas phage D6, complete genome
MK672799	Vibrio phage Va_90-11-287_p41	0	Siphoviridae	54432	Vibrio anguillarum	Vibrio phage Va_90-11-287_p41, complete genome
MK672800	Vibrio phage Va_90-11-287_p41_Ba35	0	Siphoviridae	54432	Vibrio anguillarum	Vibrio phage Va_90-11-287_p41_Ba35, complete genome
MK672801	Vibrio phage Va_90-11-287_p41_T265	0	Siphoviridae	54432	Vibrio anguillarum	Vibrio phage Va_90-11-287_p41_T265, complete genome
MK672802	Vibrio phage Va_90-11-286_p16	0	Myoviridae	41427	Vibrio anguillarum	Vibrio phage Va_90-11-286_p16, complete genome
MK672803	Vibrio phage Va_91-7-154_p41	0	Siphoviridae	54138	Vibrio anguillarum	Vibrio phage Va_91-7-154_p41, complete genome
MK672804	Vibrio phage Va_178/90_p41	0	Siphoviridae	54138	Vibrio anguillarum	Vibrio phage Va_178/90_p41, complete genome
MK672805	Vibrio phage Va_PF430-3_p42	0	Myoviridae	51907	Vibrio anguillarum	Vibrio phage Va_PF430-3_p42, complete genome
MG575418	Proteus phage vB_PmiP_RS1pmA	0	Podoviridae	42112	Proteus mirabilis	Proteus phage vB_PmiP_RS1pmA, complete genome
MG575419	Proteus phage vB_PmiP_RS8pmA	0	Podoviridae	42696	Proteus mirabilis	Proteus phage vB_PmiP_RS8pmA, complete genome
MG575421	Proteus phage vB_PmiP_RS51pmB	0	Myoviridae	42396	Proteus mirabilis	Proteus phage vB_PmiP_RS51pmB, complete genome
MH618488	Enterococcus phage vB_EfaS_HEf13	Saphexavirus	Siphoviridae	57811	Enterococcus faecalis	Enterococcus phage vB_EfaS_HEf13, complete genome
MK358448	Vibrio phage 5 TSL-2019	Aphroditevirus	Myoviridae	238053	Vibrio alginolyticus	Vibrio phage 5, complete genome
MK368614	Vibrio phage 2 TSL-2019	Aphroditevirus	Myoviridae	242446	Vibrio alginolyticus	Vibrio phage 2 TSL-2019, complete genome
MK937591	Microbacterium phage Cinna	0	Siphoviridae	55366	Microbacterium foliorum	Microbacterium phage Cinna, complete genome
MK937592	Mycobacterium phage Phrappuccino	0	Myoviridae	136361	Mycolicibacterium smegmatis	Mycobacterium phage Phrappuccino, complete genome
MK937593	Mycobacterium phage Flypotenuse	Kostyavirus	Siphoviridae	75248	Mycolicibacterium smegmatis MC2 155	Mycobacterium phage Flypotenuse, complete genome
MK937594	Gordonia phage Galadriel	Vividuovirus	Siphoviridae	59400	Gordonia terrae	Gordonia phage Galadriel, complete genome
MK937595	Streptomyces phage Dubu	0	Siphoviridae	39535	Streptomyces platensis	Streptomyces phage Dubu, complete genome
MK937596	Microbacterium phage PhillyPhilly	0	Siphoviridae	62869	Microbacterium foliorum	Microbacterium phage PhillyPhilly, complete genome
MK937597	Gordonia phage Spooky	0	Siphoviridae	56875	Gordonia terrae	Gordonia phage Spooky, complete genome
MK937598	Microbacterium phage Celaena	Dismasvirus	Siphoviridae	42169	Microbacterium foliorum	Microbacterium phage Celaena, complete genome
MK937599	Gordonia phage Dmitri	Bowservirus	Siphoviridae	45736	Gordonia terrae	Gordonia phage Dmitri, complete genome
MK937600	Mycobacterium phage Wigglewiggle	Bronvirus	Siphoviridae	76414	Mycolicibacterium smegmatis MC2 155	Mycobacterium phage Wigglewiggle, complete genome
MK937601	Gordonia phage Charming	Vividuovirus	Siphoviridae	58000	Gordonia terrae	Gordonia phage Charming, complete genome
MK937602	Microbacterium phage Sinatra	Kojivirus	Siphoviridae	39183	Microbacterium foliorum	Microbacterium phage Sinatra, complete genome
MK937603	Gordonia phage Bakery	Wizardvirus	Siphoviridae	60468	Gordonia terrae	Gordonia phage Bakery, complete genome
MK937604	Mycobacterium phage Necropolis	Fishburnevirus	Siphoviridae	46263	Mycolicibacterium smegmatis MC2 155	Mycobacterium phage Necropolis, complete genome
MK937605	Mycobacterium phage Stephig9	Fromanvirus	Siphoviridae	52669	Mycolicibacterium smegmatis MC2 155	Mycobacterium phage Stephig9, complete genome
MK937606	Microbacterium phage Margaery	0	Siphoviridae	56033	Microbacterium foliorum	Microbacterium phage Margaery, complete genome
MK937607	Gordonia phage Zipp	0	Siphoviridae	61219	Gordonia terrae	Gordonia phage Zipp, complete genome
MK937608	Microbacterium phage Cressida	0	Siphoviridae	55957	Microbacterium foliorum	Microbacterium phage Cressida, complete genome
MK937609	Gordonia phage Sekhmet	0	Siphoviridae	47735	Gordonia terrae	Gordonia phage Sekhmet, complete genome
MK937610	Microbacterium phage Arroyo	Dismasvirus	Siphoviridae	42129	Microbacterium foliorum	Microbacterium phage Arroyo, complete genome
MK937611	Gordonia phage Verity	0	Siphoviridae	61248	Gordonia terrae	Gordonia phage Verity, complete genome
MK937612	Mycobacterium phage LilhomieP	Bongovirus	Siphoviridae	81071	Mycolicibacterium smegmatis MC2 155	Mycobacterium phage LilhomieP, complete genome
MK937613	Corynebacterium phage StAB	0	Siphoviridae	45751	Corynebacterium xerosis	Corynebacterium phage StAB, complete genome
MK962626	Achromobacter phage vB_AxyP_19-32_Axy04	Jwalphavirus	Podoviridae	73834	Achromobacter xylosoxidans	Achromobacter phage vB_AxyP_19-32_Axy04, complete genome
MK962627	Achromobacter phage vB_AxyS_19-32_Axy06	Steinhofvirus	Siphoviridae	45830	Achromobacter xylosoxidans	Achromobacter phage vB_AxyS_19-32_Axy06, complete genome
MK962628	Achromobacter phage vB_AxyP_19-32_Axy09	0	Podoviridae	43287	Achromobacter xylosoxidans	Achromobacter phage vB_AxyP_19-32_Axy09, complete genome
MK962629	Achromobacter phage vB_AxyP_19-32_Axy10	Jwalphavirus	Podoviridae	73898	Achromobacter xylosoxidans	Achromobacter phage vB_AxyP_19-32_Axy10, complete genome
MK962630	Achromobacter phage vB_AxyP_19-32_Axy11	Jwalphavirus	Podoviridae	73413	Achromobacter xylosoxidans	Achromobacter phage vB_AxyP_19-32_Axy11, complete genome
MK962631	Achromobacter phage vB_AxyP_19-32_Axy12	Jwalphavirus	Podoviridae	74096	Achromobacter xylosoxidans	Achromobacter phage vB_AxyP_19-32_Axy12, complete genome
MK962632	Achromobacter phage vB_AxyP_19-32_Axy13	Jwalphavirus	Podoviridae	70103	Achromobacter xylosoxidans	Achromobacter phage vB_AxyP_19-32_Axy13, complete genome
MK962633	Achromobacter phage vB_AxyS_19-32_Axy14	Steinhofvirus	Siphoviridae	46703	Achromobacter xylosoxidans	Achromobacter phage vB_AxyS_19-32_Axy14, complete genome
MK962634	Achromobacter phage vB_AxyS_19-32_Axy16	Steinhofvirus	Siphoviridae	46178	Achromobacter xylosoxidans	Achromobacter phage vB_AxyS_19-32_Axy16, complete genome
MK962635	Achromobacter phage vB_AxyS_19-32_Axy18	0	Siphoviridae	45500	Achromobacter xylosoxidans	Achromobacter phage vB_AxyS_19-32_Axy18, complete genome
MK962636	Achromobacter phage vB_AxyS_19-32_Axy19	0	Siphoviridae	46036	Achromobacter xylosoxidans	Achromobacter phage vB_AxyS_19-32_Axy19, complete genome
MK962637	Achromobacter phage vB_AxyS_19-32_Axy20	0	Siphoviridae	46352	Achromobacter xylosoxidans	Achromobacter phage vB_AxyS_19-32_Axy20, complete genome
MK962638	Achromobacter phage vB_AxyP_19-32_Axy21	0	Podoviridae	43049	Achromobacter xylosoxidans	Achromobacter phage vB_AxyP_19-32_Axy21, complete genome
MK962639	Achromobacter phage vB_AxyP_19-32_Axy22	Jwalphavirus	Podoviridae	71710	Achromobacter xylosoxidans	Achromobacter phage vB_AxyP_19-32_Axy22, complete genome
MK962640	Achromobacter phage vB_AxyP_19-32_Axy23	0	Podoviridae	43773	Achromobacter xylosoxidans	Achromobacter phage vB_AxyP_19-32_Axy23, complete genome
MK962641	Achromobacter phage vB_AxyP_19-32_Axy24	Jwalphavirus	Podoviridae	74744	Achromobacter xylosoxidans	Achromobacter phage vB_AxyP_19-32_Axy24, complete genome
MK977711	Streptomyces phage Evy	Samistivirus	Siphoviridae	132977	Streptomyces griseus	Streptomyces phage Evy, complete genome
MK977715	Corynebacterium phage Adelaide	0	Siphoviridae	44104	Corynebacterium xerosis	Corynebacterium phage Adelaide, complete genome
MN010755	Microbacterium phage Slentz	0	Siphoviridae	17445	Microbacterium foliorum	Microbacterium phage Slentz, complete genome
MN010756	Mycobacterium phage Phreeze	Barnyardvirus	Siphoviridae	67906	Mycolicibacterium smegmatis MC2 155	Mycobacterium phage Phreeze, complete genome
MN010757	Mycobacterium phage HUHilltop	Fishburnevirus	Siphoviridae	46896	Mycolicibacterium smegmatis	Mycobacterium phage HUHilltop, complete genome
MN010758	Gordonia phage Dardanus	Vendettavirus	Siphoviridae	43143	Gordonia terrae	Gordonia phage Dardanus, complete genome
MN010759	Microbacterium phage Ciel	0	Siphoviridae	17445	Microbacterium foliorum	Microbacterium phage Ciel, complete genome
MN010760	Gordonia phage Nubi	Wizardvirus	Siphoviridae	58718	Gordonia terrae	Gordonia phage Nubi, complete genome
MN010761	Gordonia phage Kenosha	0	Siphoviridae	60899	Gordonia rubripertincta	Gordonia phage Kenosha, complete genome
MN010762	Gordonia phage MintFen	0	Siphoviridae	48512	Gordonia terrae	Gordonia phage MintFen, complete genome
MN090155	Escherichia phage vB_EcoS_PHB17	0	Siphoviridae	48939	Escherichia coli	Escherichia phage vB_EcoS_PHB17, complete genome
MN094788	Achromobacter phage Motura	Mieseafarmvirus	Myoviridae	221431	Achromobacter animicus	Achromobacter phage Motura, complete genome
MN096267	Pseudomonas phage vB_PaS_IME307	Detrevirus	Siphoviridae	51545	Pseudomonas aeruginosa	Pseudomonas phage vB_PaS_IME307, complete genome
MK761195	Salmonella phage SF4	Jerseyvirus	Siphoviridae	43514	Salmonella	Salmonella phage SF4, complete genome
MK761196	Salmonella phage SF5	Jerseyvirus	Siphoviridae	42199	Salmonella	Salmonella phage SF5, complete genome
MK761197	Salmonella phage SS4	Jerseyvirus	Siphoviridae	41396	Salmonella	Salmonella phage SS4, complete genome
MK761198	Salmonella phage SS10	Jerseyvirus	Siphoviridae	41830	Salmonella	Salmonella phage SS10, complete genome
MK761199	Salmonella phage SI2	Jerseyvirus	Siphoviridae	42013	Salmonella	Salmonella phage SI2, complete genome
MK770409	Salmonella phage SF1	Jerseyvirus	Siphoviridae	41396	Salmonella	Salmonella phage SF1, complete genome
MK770411	Salmonella phage SE13	0	Myoviridae	52438	Salmonella	Salmonella phage SE13, complete genome
MK770414	Salmonella phage SE16	Lederbergvirus	Podoviridae	45914	Salmonella	Salmonella phage SE16, complete genome
MK770415	Salmonella phage SF11	Lederbergvirus	Podoviridae	42016	Salmonella	Salmonella phage SF11, complete genome
MK798142	Pantoea phage vB_PagM_AAM22	0	Myoviridae	49744	Pantoea agglomerans	Pantoea phage vB_PagM_AAM22, complete genome
MK798143	Pantoea phage vB_PagM_AAM37	0	Myoviridae	49990	Pantoea agglomerans	Pantoea phage vB_PagM_AAM37, complete genome
MK798144	Pantoea phage vB_PagM_PSKM	0	Myoviridae	49935	Pantoea agglomerans	Pantoea phage vB_PagM_PSKM, complete genome
MK801680	Staphylococcus phage SAP8	Triavirus	Siphoviridae	45533	Staphylococcus aureus	Staphylococcus phage SAP8, complete genome
MK801681	Staphylococcus phage SAP11	Triavirus	Siphoviridae	45346	Staphylococcus aureus	Staphylococcus phage SAP11, complete genome
MK801682	Staphylococcus phage SAP33	Phietavirus	Siphoviridae	42414	Staphylococcus aureus	Staphylococcus phage SAP33, complete genome
MK801683	Staphylococcus phage SAP40	Phietavirus	Siphoviridae	42911	Staphylococcus aureus	Staphylococcus phage SAP40, complete genome
MK838107	Aeromonas phage LAh1	0	Podoviridae	42002	Aeromonas hydrophila	Aeromonas phage LAh1, complete genome
MK838108	Aeromonas phage LAh2	0	Podoviridae	42008	Aeromonas hydrophila	Aeromonas phage LAh2, complete genome
MK838109	Aeromonas phage LAh3	0	Podoviridae	42002	Aeromonas hydrophila	Aeromonas phage LAh3, complete genome
MK838110	Aeromonas phage LAh4	0	Podoviridae	42002	Aeromonas hydrophila	Aeromonas phage LAh4, complete genome
MK838111	Aeromonas phage LAh5	0	Podoviridae	41985	Aeromonas hydrophila	Aeromonas phage LAh5, complete genome
MK838112	Aeromonas phage LAh_6	0	Podoviridae	101390	Aeromonas hydrophila	Aeromonas phage LAh_6, complete genome
MK838113	Aeromonas phage LAh_7	0	Siphoviridae	61426	Aeromonas hydrophila	Aeromonas phage LAh_7, complete genome
MK838114	Aeromonas phage LAh_8	0	Podoviridae	97408	Aeromonas hydrophila	Aeromonas phage LAh_8, complete genome
MK838115	Aeromonas phage LAh9	0	Podoviridae	97988	Aeromonas hydrophila	Aeromonas phage LAh_9, complete genome
MK838116	Aeromonas phage LAh10	0	Myoviridae	260310	Aeromonas hydrophila	Aeromonas phage LAh10, complete genome
MK867835	Salmonella phage vB_SenS_SB9	Tequintavirus	Siphoviridae	113979	Salmonella enterica subsp. enterica serovar Saintpaul	Salmonella phage vB_SenS_SB9, complete genome
MK905543	Vibrio phage USC-1	Aphroditevirus	Myoviridae	238099	Vibrio alginolyticus	Vibrio phage USC-1, complete genome
MK919469	Gordonia phage Madeline	Nymphadoravirus	Siphoviridae	51668	Gordonia terrae	Gordonia phage Madeline, complete genome
MK919470	Gordonia phage Mellie	0	Siphoviridae	48015	Gordonia terrae	Gordonia phage Mellie, complete genome
MK919471	Microbacterium phage Shee	Ilzatvirus	Siphoviridae	41800	Microbacterium foliorum	Microbacterium phage Shee, complete genome
MK919472	Mycobacterium phage Benvolio	Fromanvirus	Siphoviridae	53136	Mycolicibacterium smegmatis MC2 155	Mycobacterium phage Benvolio, complete genome
MK919473	Arthrobacter phage Xenomorph	Mudcatvirus	Siphoviridae	58690	Arthrobacter sp. ATCC 21022	Arthrobacter phage Xenomorph, complete genome
MK919474	Microbacterium phage Lupine	0	Siphoviridae	62533	Microbacterium foliorum	Microbacterium phage Lupine, complete genome
MK919475	Mycobacterium phage Camri	Liefievirus	Siphoviridae	41901	Mycolicibacterium smegmatis MC2 155	Mycobacterium phage Camri, complete genome
MK919476	Arthrobacter phage EstebanJulior	Korravirus	Siphoviridae	43746	Arthrobacter sp. ATCC 21022	Arthrobacter phage EstebanJulior, complete genome
MK919477	Gordonia phage Luker	Woesvirus	Siphoviridae	73453	Gordonia terrae	Gordonia phage Luker, complete genome
MK919478	Gordonia phage Ziko	0	Siphoviridae	68860	Gordonia terrae	Gordonia phage Ziko, complete genome
MK919479	Arthrobacter phage Grekaycon	Marthavirus	Myoviridae	51091	Arthrobacter sp. ATCC 21022	Arthrobacter phage Grekaycon, complete genome
MK919480	Mycobacterium phage Techage	Fishburnevirus	Siphoviridae	47094	Mycolicibacterium smegmatis MC2 155	Mycobacterium phage Techage, complete genome
MK919481	Gordonia phage Newt	Woesvirus	Siphoviridae	73414	Gordonia terrae	Gordonia phage Newt, complete genome
MK919482	Mycobacterium phage DeepSoil15	Gilesvirus	Siphoviridae	53746	Mycolicibacterium smegmatis MC2 155	Mycobacterium phage DeepSoil15, complete genome
MK919483	Gordonia phage Suscepit	Nymphadoravirus	Siphoviridae	50338	Gordonia terrae	Gordonia phage Suscepit, complete genome
MK919484	Arthrobacter phage DreamTeam	Korravirus	Siphoviridae	43089	Arthrobacter sp. ATCC 21022	Arthrobacter phage DreamTeam, complete genome
MK929790	Caulobacter phage RW	0	Podoviridae	62362	Caulobacter vibrioides CB15	Caulobacter phage RW, complete genome
MN018232	Synechococcus phage S-B43	0	Myoviridae	213993	Synechococcus sp. MW02	Synechococcus phage S-B43, complete genome
MN038176	Bacillus phage Phireball	Wphvirus	Herelleviridae	162042	Bacillus thuringiensis serovar kurstaki	Bacillus phage Phireball, complete genome
MN038178	Bacillus phage Beyonphe	Bequatrovirus	Herelleviridae	163540	Bacillus cereus	Bacillus phage Beyonphe, complete genome
MN038179	Bacillus phage ALPS	Wphvirus	Herelleviridae	161842	Bacillus thuringiensis serovar kurstaki	Bacillus phage ALPS, complete genome
MN080711	Escherichia phage vB_Eco_D226	Teseptimavirus	Podoviridae	40050	Escherichia coli	Escherichia phage vB_Eco_D226, complete genome
MN082624	Bacillus phage VioletteMad	0	Podoviridae	26061	Bacillus thuringiensis serovar kurstaki	Bacillus phage VioletteMad, complete genome
MN082625	Bacillus phage Karezi	Salasvirus	Podoviridae	20083	Bacillus thuringiensis serovar kurstaki	Bacillus phage Karezi, complete genome
MH165274	Acinetobacter phage AM101	0	Myoviridae	166487	Acinetobacter baumannii	Acinetobacter phage AM101, complete genome
MK318083	Aeromonas phage Akh-2	0	Siphoviridae	114901	Aeromonas hydrophila	Aeromonas phage Akh-2, complete genome
MK801721	Gordonia phage William	0	Siphoviridae	50678	Gordonia terrae	Gordonia phage William, complete genome
MK801722	Streptomyces phage Birchlyn	0	Siphoviridae	126524	Streptomyces griseus	Streptomyces phage Birchlyn, complete genome
MK801723	Gordonia phage Coeur	0	Siphoviridae	16223	Gordonia terrae	Gordonia phage Coeur, complete genome
MK801724	Gordonia phage PhrostedPhlake	0	Siphoviridae	52042	Gordonia terrae	Gordonia phage PhrostedPhlake, complete genome
MK801725	Gordonia phage Yago84	Sourvirus	Siphoviridae	61890	Gordonia terrae	Gordonia phage Yago84, complete genome
MK801726	Mycobacterium phage ChotaBhai	Kostyavirus	Siphoviridae	76145	Mycolicibacterium smegmatis MC2 155	Mycobacterium Phage ChotaBhai, complete genome
MK801727	Gordonia phage ThankyouJordi	Nymphadoravirus	Siphoviridae	53453	Gordonia terrae	Gordonia phage ThankyouJordi, complete genome
MK801728	Gordonia phage Gorko	Woesvirus	Siphoviridae	75158	Gordonia terrae	Gordonia phage Gorko, complete genome
MK801729	Gordonia phage Clark	0	Siphoviridae	47716	Gordonia terrae	Gordonia phage Clark, complete genome
MK801730	Microbacterium phage Belthelas	0	Siphoviridae	17502	Microbacterium foliorum	Microbacterium phage Belthelas, complete genome
MK801731	Microbacterium phage Anakin	0	Siphoviridae	56665	Microbacterium foliorum	Microbacterium phage Anakin, complete genome
MK801732	Microbacterium phage NarutoRun	0	Siphoviridae	56665	Microbacterium foliorum	Microbacterium phage NarutoRun, complete genome
MK801733	Gordonia phage Chelms	Woesvirus	Siphoviridae	76261	Gordonia terrae	Gordonia phage Chelms, complete genome
MK801734	Gordonia phage LordFarquaad	Attisvirus	Siphoviridae	47863	Gordonia	Gordonia phage LordFarquaad, complete genome
MK801735	Mycobacterium Phage Rachaly	Fromanvirus	Siphoviridae	52009	Mycolicibacterium smegmatis MC2 155	Mycobacterium Phage Rachaly, complete genome
MK817115	Escherichia phage vB_EcoM_phAPEC6	Asteriusvirus	Myoviridae	352598	Escherichia coli	Escherichia phage vB_EcoM_phAPEC6, complete genome
MK878895	Mycobacterium phage SheldonCooper	Fromanvirus	Siphoviridae	51809	Mycolicibacterium smegmatis MC2 155	Mycobacterium phage SheldonCooper, complete genome
MK878896	Gordonia phage Begonia	0	Siphoviridae	50867	Gordonia terrae	Gordonia phage Begonia, complete genome
MK878897	Mycobacterium phage Blackbrain	Bixzunavirus	Myoviridae	155713	Mycolicibacterium smegmatis MC2 155	Mycobacterium phage Blackbrain, complete genome
MK878898	Gordonia phage Zameen	Nymphadoravirus	Siphoviridae	50337	Gordonia terrae	Gordonia phage Zameen, complete genome
MK878899	Microbacterium phage Hulk	0	Siphoviridae	17395	Microbacterium foliorum	Microbacterium phage Hulk, complete genome
MK878900	Mycobacterium phage MsGreen	Bronvirus	Siphoviridae	75617	Mycolicibacterium smegmatis MC2 155	Mycobacterium phage MsGreen, complete genome
MK878901	Gordonia phage HannahD	Bowservirus	Siphoviridae	46095	Gordonia terrae	Gordonia phage HannahD, complete genome
MK878902	Gordonia phage Twinkle	0	Siphoviridae	54241	Gordonia terrae	Gordonia phage Twinkle, complete genome
MK878903	Gordonia phage Teal	Woesvirus	Siphoviridae	73626	Gordonia terrae	Gordonia phage Teal, complete genome
MK878904	Microbacterium phage TinyTimothy	0	Podoviridae	53932	Microbacterium foliorum	Microbacterium phage TinyTimothy, complete genome
MK878905	Mycobacterium phage TygerBlood	Fromanvirus	Siphoviridae	51373	Mycolicibacterium smegmatis MC2 155	Mycobacterium phage TygerBlood, complete genome
MK880124	Microbacterium phage Iamgroot	0	Siphoviridae	45625	Microbacterium	Microbacterium phage Iamgroot, complete genome
MK882925	Dinoroseobacter phage vB_DshS-R4C	0	Siphoviridae	36291	Dinoroseobacter shibae	Dinoroseobacter phage vB_DshS-R4C, complete genome
MK893987	Staphylococcus phage PMBT8	Sextaecvirus	Siphoviridae	88129	Staphylococcus hyicus	Staphylococcus phage PMBT8, complete genome
MK894432	Microbacterium phage Finny	Elerivirus	Siphoviridae	40313	Microbacterium foliorum	Microbacterium phage Finny, complete genome
MK894433	Mycobacterium phage Kipper29	Fromanvirus	Siphoviridae	52009	Mycolicibacterium smegmatis	Mycobacterium phage Kipper29, complete genome
MK894434	Microbacterium phage LaviMo	0	Siphoviridae	17453	Microbacterium foliorum	Microbacterium phage LaviMo, complete genome
MK894435	Microbacterium phage Alex44	0	Podoviridae	54396	Microbacterium foliorum	Microbacterium phage Alex44, complete genome
MK894437	Microbacterium phage MonChoix	Ilzatvirus	Siphoviridae	41670	Microbacterium foliorum	Microbacterium phage MonChoix, complete genome
MK894438	Microbacterium phage LilyLou	0	Podoviridae	54388	Microbacterium foliorum	Microbacterium phage LilyLou, complete genome
MK895508	Vibrio phage Brizo	Cetovirus	Siphoviridae	120106	Vibrio campbellii ATCC BAA-1116	Vibrio phage Brizo, complete genome
MK907780	Vibrio phage Pontus	Cetovirus	Siphoviridae	128289	Vibrio harveyi	Vibrio phage Pontus, complete genome
MK932884	Bifidobacterium phage PMBT6	0	Siphoviridae	36561	Bifidobacterium thermophilum	Bifidobacterium phage PMBT6, complete genome
MK934841	Pseudomonas phage UMP151	0	Siphoviridae	41303	Pseudomonas aeruginosa	Pseudomonas phage UMP151, complete genome
MK977695	Gordonia phage Pupper	0	Myoviridae	150830	Gordonia terrae	Gordonia phage Pupper, complete genome
MK977696	Gordonia phage SCentae	0	Myoviridae	151316	Gordonia terrae	Gordonia phage SCentae, complete genome
MK977697	Microbacterium phage Etta	Ilzatvirus	Siphoviridae	41542	Microbacterium foliorum	Microbacterium phage Etta, complete genome
MK977698	Microbacterium phage Busephilis	0	Siphoviridae	52986	Microbacterium foliorum	Microbacterium phage Busephilis, complete genome
MK977699	Gordonia Phage Lollipop1437	0	Siphoviridae	67311	Gordonia terrae	Gordonia Phage Lollipop1437, complete genome
MK977700	Corynebacterium phage Stickynote	Ceetrepovirus	Siphoviridae	67086	Corynebacterium vitaeruminis	Corynebacterium phage Stickynote, complete genome
MK977701	Mycobacterium phage Cracklewink	0	Siphoviridae	76991	Mycolicibacterium smegmatis	Mycobacterium phage Cracklewink, complete genome
MK977702	Gordonia terrae phage McKinley	Vividuovirus	Siphoviridae	59022	Gordonia terrae	Gordonia terrae phage McKinley, complete genome
MK977703	Arthrobacter phage Kumotta	0	Siphoviridae	40317	Arthrobacter sp. ATCC 21022	Arthrobacter phage Kumotta, complete genome
MK977704	Gordonia Terrae phage RoadKill	0	Siphoviridae	55939	Gordonia terrae	Gordonia Terrae phage RoadKill, complete genome
MK977705	Gordonia phage Mollymur	Bantamvirus	Siphoviridae	90669	Gordonia terrae	Gordonia Phage Mollymur, complete genome
MK977706	Corynebacterium phage Dina	0	Siphoviridae	44381	Corynebacterium xerosis	Corynebacterium phage Dina, complete genome
MK977707	Mycobacterium phage LilSpotty	0	Siphoviridae	49798	Mycolicibacterium smegmatis MC2 155	Mycobacterium phage LilSpotty, complete genome
MK977708	Mycobacterium phage Fulbright	Charlievirus	Siphoviridae	42396	Mycolicibacterium smegmatis MC2 155	Mycobacterium phage Fulbright, complete genome
MK977709	Mycobacterium phage ThetaBob	Cheoctovirus	Siphoviridae	56714	Mycolicibacterium smegmatis MC2 155	Mycobacterium phage ThetaBob, complete genome
MK977710	Corynebacterium phage Stiles	0	Siphoviridae	42846	Corynebacterium xerosis	Corynebacterium phage Stiles, complete genome
MK977712	Corynebacterium phage Lederberg	0	Siphoviridae	45644	Corynebacterium xerosis	Corynebacterium phage Lederberg, complete genome
MK977713	Mycobacterium phage Tubs	Fromanvirus	Siphoviridae	53300	Mycolicibacterium smegmatis MC2 155	Mycobacterium phage Tubs, complete genome
MK977714	Corynebacterium phage Bran	0	Siphoviridae	44484	Corynebacterium xerosis	Corynebacterium phage Bran, complete genome
MN013356	Pseudomonas phage vB_PaM_EPA1	Pakpunavirus	Myoviridae	91394	Pseudomonas aeruginosa PAO1	Pseudomonas phage vB_PaM_EPA1, complete genome
MH579717	Pelagibacter phage HTVC021P	0	Podoviridae	42809	Candidatus Pelagibacter ubique HTCC1062	Pelagibacter phage HTVC021P, complete genome
MH598798	Pelagibacter phage HTVC022P	0	Podoviridae	42010	Candidatus Pelagibacter ubique HTCC1062	Pelagibacter phage HTVC022P, complete genome
MH598799	Pelagibacter phage HTVC025P	0	Podoviridae	37251	Candidatus Pelagibacter ubique HTCC1062	Pelagibacter phage HTVC025P, complete genome
MH598800	Pelagibacter phage HTVC031P	0	Podoviridae	41046	Candidatus Pelagibacter ubique HTCC1062	Pelagibacter phage HTVC031P, complete genome
MH598801	Pelagibacter phage HTVC200P	0	Podoviridae	42221	Candidatus Pelagibacter sp. FZCC0015	Pelagibacter phage HTVC200P, complete genome
MH598802	Pelagibacter phage HTVC201P	0	Podoviridae	41415	Candidatus Pelagibacter sp. FZCC0015	Pelagibacter phage HTVC201P, complete genome
MH598803	Pelagibacter phage HTVC121P	0	Podoviridae	42600	Candidatus Pelagibacter sp. HTCC7211	Pelagibacter phage HTVC121P, complete genome
MH598804	Pelagibacter phage HTVC105P	0	Podoviridae	42385	Candidatus Pelagibacter sp. HTCC7211	Pelagibacter phage HTVC105P, complete genome
MH598805	Pelagibacter phage HTVC109P	0	Podoviridae	41323	Candidatus Pelagibacter sp. HTCC7211	Pelagibacter phage HTVC109P, complete genome
MH598806	Pelagibacter phage HTVC119P	0	Podoviridae	38357	Candidatus Pelagibacter sp. HTCC7211	Pelagibacter phage HTVC119P, complete genome
MH598807	Pelagibacter phage HTVC120P	0	Podoviridae	42622	Candidatus Pelagibacter sp. HTCC7211	Pelagibacter phage HTVC120P, complete genome
MK797984	Pseudomonas phage vB_PaeM_PA5oct	0	Myoviridae	286783	Pseudomonas	Pseudomonas phage vB_PaeM_PA5oct, complete genome
MK977694	Escherichia phage vB_EcoM-Sa45lw	Tequatrovirus	Myoviridae	167353	Escherichia coli	Escherichia phage vB_EcoM-Sa45lw, complete genome
MN067333	Escherichia phage Lys12581Vzw	Oslovirus	Podoviridae	62668	Escherichia coli O145	Escherichia phage Lys12581Vzw, complete genome
MK112901	Salmonella virus KFS-SE2	0	Siphoviridae	48608	Salmonella enterica subsp. enterica serovar Enteritidis	Salmonella virus KFS-SE2, complete genome
MK774614	Aeromonas phage CF8	0	Myoviridae	238150	Aeromonas hydrophila	Aeromonas phage CF8, complete genome
MK792752	Listeria phage vB-LmoM-SH3-3	Pecentumvirus	Herelleviridae	136801	Listeria monocytogenes	UNVERIFIED: Listera phage vB-LmoM-SH3-3, complete genome
MK795384	Vibrio phage VAP7	0	Ackermannviridae	144685	Vibrio	Vibrio phage VAP7, complete genome
MK795385	Klebsiella phage IME304	Przondovirus	Podoviridae	40746	Klebsiella pneumoniae	Klebsiella phage IME304, complete genome
MK800154	Enterococcus phage Entf1	Saphexavirus	Siphoviridae	58938	Enterococcus faecalis	Enterococcus phage Entf1, complete genome
MK803322	Pseudomonas phage RSP	0	Siphoviridae	63016	Pseudomonas aeruginosa	Pseudomonas phage RSP, complete genome
MK804891	Aeromonas phage 2_D05	0	Myoviridae	43233	Aeromonas rivipollensis	Aeromonas phage 2_D05, complete genome
MK804893	Aeromonas phage 2-L372D	0	Myoviridae	122963	Aeromonas hydrophila	Aeromonas phage 2-L372D, complete genome
MK809530	Salmonella phage vB_SenS_SB6	Tequintavirus	Siphoviridae	112311	Salmonella enterica subsp. enterica serovar Javiana	Salmonella phage vB_SenS_SB6, complete genome
MK816297	Pseudomonas virus PBPA162	0	Siphoviridae	60626	Pseudomonas aeruginosa	Pseudomonas virus PBPA162, complete genome
MK819239	Pseudomonas phage vB_PaeP_YA3	0	Podoviridae	45253	Pseudomonas aeruginosa UCBPP-PA14	Pseudomonas phage vB_PaeP_YA3, complete genome
MK820638	Mycobacterium phage HermioneGrange	Fromanvirus	Siphoviridae	53147	Mycolicibacterium smegmatis MC2 155	Mycobacterium phage HermioneGrange, complete genome
MK820639	Mycobacterium phage Phineas	Fishburnevirus	Siphoviridae	47229	Mycolicibacterium smegmatis MC2 155	Mycobacterium phage Phineas, complete genome
MK820640	Arthrobacter phage Laila	Decurrovirus	Siphoviridae	15556	Arthrobacter sp. ATCC 21022	Arthrobacter phage Laila, complete genome
MK820641	Gordonia phage EnalisNailo	0	Siphoviridae	51094	Gordonia terrae	Gordonia phage EnalisNailo, complete genome
MK820642	Gordonia phage Polly	Nymphadoravirus	Siphoviridae	49780	Gordonia terrae	Gordonia phage Polly, complete genome
MK864263	Gordonia phage Melba	0	Siphoviridae	48350	Gordonia terrae	Gordonia phage Melba, complete genome
MK864264	Gordonia phage VanDeWege	Wizardvirus	Siphoviridae	58972	Gordonia terrae	Gordonia phage VanDeWege, complete genome
MK864265	Gordonia phage Barb	Wizardvirus	Siphoviridae	59514	Gordonia terrae	Gordonia phage Barb, complete genome
MK864266	Gordonia phage Arri	Wizardvirus	Siphoviridae	58650	Gordonia terrae	Gordonia phage Arri, complete genome
MK864267	Gordonia phage Valary	Wizardvirus	Siphoviridae	59448	Gordonia terrae	Gordonia phage Valary, complete genome
MK883717	Eschericha phage vB_EcoM-ECP26	Vequintavirus	Myoviridae	136993	Escherichia coli	Eschericha phage vB_EcoM-ECP26, complete genome
MK883718	Escherichia phage vB_EcoM-ECP32	Vequintavirus	Myoviridae	133317	Escherichia coli	Escherichia phage vB_EcoM-ECP32, complete genome
MK984681	Bordetella phage vB_BbrP_BB8	0	Podoviridae	41593	Bordetella bronchiseptica	Bordetella phage vB_BbrP_BB8, complete genome
MK994515	Serratia phage Moabite	0	Myoviridae	273933	Serratia marcescens	Serratia phage Moabite, complete genome
MN013189	Microcystis phage Mic1	0	Siphoviridae	92627	Cyanobacteria	Microcystis phage Mic1, complete genome
MN027503	Enterococcus phage vB_OCPT_Ben	0	Herelleviridae	151985	Enterococcus faecalis EnGen0211	Enterococcus phage vB_OCPT_Ben, complete genome
MN044033	Klebsiella phage Marfa	0	Myoviridae	168532	Klebsiella pneumoniae	Klebsiella phage Marfa, complete genome
MK504442	Lactobacillus phage 3-SAC12	0	Myoviridae	41292	Lactobacillus brevis	Lactobacillus phage 3-SAC12, complete genome
MK504443	Lactobacillus phage 521B	0	Herelleviridae	136442	Lactobacillus brevis	Lactobacillus phage 521B, complete genome
MK504444	Lactobacillus phage 3-521	0	Herelleviridae	140816	Lactobacillus brevis	Lactobacillus phage 3-521, complete genome
MK504445	Lactobacillus phage ATCCB	0	Siphoviridae	80538	Lactobacillus brevis	Lactobacillus phage ATCCB, complete genome
MK504446	Lactobacillus phage SAC12B	0	Herelleviridae	136608	Lactobacillus brevis	Lactobacillus phage SAC12B, complete genome
MK770119	Pantoea phage vB_PagS_AAS21	0	Siphoviridae	116649	Pantoea agglomerans	Pantoea phage vB_PagS_AAS21, complete genome
MK773491	Salmonella phage 7t3	0	Myoviridae	348718	Salmonella enterica subsp. enterica serovar Typhi	Salmonella phage 7t3, complete genome
MK778457	Escherichia phage vB_EcoS_W011D	0	Siphoviridae	49847	Escherichia	Escherichia phage vB_EcoS_W011D, complete genome
MK799832	Synechococcus phage S-B05	0	Myoviridae	208857	Synechococcus sp. MW02	Synechococcus phage S-B05, complete genome
MK843319	Bacillus phage vB_BthS-TP21T	0	Siphoviridae	51949	Bacillus	Bacillus phage vB_BthS-TP21T, complete genome
MK875791	Gordonia phage Yakult	Emalynvirus	Siphoviridae	47197	Gordonia terrae	Gordonia phage Yakult, complete genome
MK875792	Mycobacterium phage Polka14	Cheoctovirus	Siphoviridae	58758	Mycolicibacterium smegmatis MC2 155	Mycobacterium phage Polka14, complete genome
MK875793	Gordonia phage WelcomeAyanna	Nymphadoravirus	Siphoviridae	53600	Gordonia terrae	Gordonia phage WelcomeAyanna, complete genome
MK875794	Microbacterium phage Chepli	0	Siphoviridae	40332	Microbacterium foliorum	Microbacterium phage Chepli, complete genome
MK875795	Gordonia phage Agatha	Emalynvirus	Siphoviridae	46543	Gordonia terrae	Gordonia phage Agatha, complete genome
MK875796	Gordonia phage Tayonia	Nymphadoravirus	Siphoviridae	50320	Gordonia terrae	Gordonia phage Tayonia, complete genome
MK875797	Gordonia phage Haley23	Attisvirus	Siphoviridae	46221	Gordonia terrae	Gordonia phage Haley23, complete genome
MK875798	Microbacterium phage Piperis	0	Siphoviridae	53241	Microbacterium foliorum	Microbacterium phage Piperis, complete genome
MK875799	Mycobacterium phage Xena	Fromanvirus	Siphoviridae	51306	Mycolicibacterium smegmatis MC2 155	Mycobacterium phage Xena, complete genome
MK875800	Mycobacterium phage MoneyMay	Fromanvirus	Siphoviridae	50877	Mycolicibacterium smegmatis	Mycobacterium phage MoneyMay, complete genome
MK942064	Caulobacter phage Jess A	0	Podoviridae	45011	Caulobacter vibrioides CB15	Caulobacter phage Jess A, complete genome
MK779875	Lactococcus phage CHPC971	0	Siphoviridae	54381	Lactococcus	Lactococcus phage CHPC971, complete genome
MH363700	Vibrio phage VP-1	0	Ackermannviridae	150764	Vibrio parahaemolyticus	Vibrio phage VP-1, complete genome
MK450538	Staphylococcus phage vB_SpsS_QT1	0	Siphoviridae	43029	Staphylococcus pseudintermedius	Staphylococcus phage vB_SpsS_QT1, complete genome
MK170160	Acinetobacter phage TAC1	0	Myoviridae	101770	Acinetobacter baumannii	Acinetobacter phage TAC1, complete genome
MK719701	Rheinheimera phage vB_RspM_Barba1A	0	Myoviridae	80240	Rheinheimera sp. BAL341	Rheinheimera phage vB_RspM_Barba1A, complete genome
MK719702	Rheinheimera phage vB_RspM_Barba1S	0	Myoviridae	80341	Rheinheimera sp. BAL341	Rheinheimera phage vB_RspM_Barba1S, complete genome
MK719703	Rheinheimera phage vB_RspM_Barba2A	0	Myoviridae	80352	Rheinheimera sp. BAL341	Rheinheimera phage vB_RspM_Barba2A, complete genome
MK719704	Rheinheimera phage vB_RspM_Barba2S	0	Myoviridae	80341	Rheinheimera sp. BAL341	Rheinheimera phage vB_RspM_Barba2S, complete genome
MK719705	Rheinheimera phage vB_RspM_Barba3A	0	Myoviridae	81004	Rheinheimera sp. BAL341	Rheinheimera phage vB_RspM_Barba3A, complete genome
MK719706	Rheinheimera phage vB_RspM_Barba3S	0	Myoviridae	80341	Rheinheimera sp. BAL341	Rheinheimera phage vB_RspM_Barba3S, complete genome
MK719707	Rheinheimera phage vB_RspM_Barba4A	0	Myoviridae	80327	Rheinheimera sp. BAL341	Rheinheimera phage vB_RspM_Barba4A, complete genome
MK719708	Rheinheimera phage vB_RspM_Barba4S	0	Myoviridae	80400	Rheinheimera sp. BAL341	Rheinheimera phage vB_RspM_Barba4S, complete genome
MK719709	Rheinheimera phage vB_RspM_Barba5A	0	Myoviridae	80236	Rheinheimera sp. BAL341	Rheinheimera phage vB_RspM_Barba5A, complete genome
MK719710	Rheinheimera phage vB_RspM_Barba5S	0	Myoviridae	82744	Rheinheimera sp. BAL341	Rheinheimera phage vB_RspM_Barba5S, complete genome
MK719711	Rheinheimera phage vB_RspM_Barba6A	0	Myoviridae	80332	Rheinheimera sp. BAL341	Rheinheimera phage vB_RspM_Barba6A, complete genome
MK719712	Rheinheimera phage vB_RspM_Barba7A	0	Myoviridae	80341	Rheinheimera sp. BAL341	Rheinheimera phage vB_RspM_Barba7A, complete genome
MK719713	Rheinheimera phage vB_RspM_Barba8A	0	Myoviridae	80236	Rheinheimera sp. BAL341	Rheinheimera phage vB_RspM_Barba8A, complete genome
MK719714	Rheinheimera phage vB_RspM_Barba8S	0	Myoviridae	81920	Rheinheimera sp. BAL341	Rheinheimera phage vB_RspM_Barba8S, complete genome
MK719715	Rheinheimera phage vB_RspM_Barba9A	0	Myoviridae	80203	Rheinheimera sp. BAL341	Rheinheimera phage vB_RspM_Barba9A, complete genome
MK719716	Rheinheimera phage vB_RspM_Barba10A	0	Myoviridae	80341	Rheinheimera sp. BAL341	Rheinheimera phage vB_RspM_Barba10A, complete genome
MK719717	Rheinheimera phage vB_RspM_Barba10S	0	Myoviridae	80469	Rheinheimera sp. BAL341	Rheinheimera phage vB_RspM_Barba10S, complete genome
MK719718	Rheinheimera phage vB_RspM_Barba11S	0	Myoviridae	80353	Rheinheimera sp. BAL341	Rheinheimera phage vB_RspM_Barba11S, complete genome
MK719719	Rheinheimera phage vB_RspM_Barba12A	0	Myoviridae	80341	Rheinheimera sp. BAL341	Rheinheimera phage vB_RspM_Barba12A, complete genome
MK719720	Rheinheimera phage vB_RspM_Barba12S	0	Myoviridae	80342	Rheinheimera sp. BAL341	Rheinheimera phage vB_RspM_Barba12S, complete genome
MK719721	Rheinheimera phage vB_RspM_Barba13A	0	Myoviridae	80342	Rheinheimera sp. BAL341	Rheinheimera phage vB_RspM_Barba13A, complete genome
MK719722	Rheinheimera phage vB_RspM_Barba14A	0	Myoviridae	80332	Rheinheimera sp. BAL341	Rheinheimera phage vB_RspM_Barba14A, complete genome
MK719723	Rheinheimera phage vB_RspM_Barba14S	0	Myoviridae	80312	Rheinheimera sp. BAL341	Rheinheimera phage vB_RspM_Barba14S, complete genome
MK719724	Rheinheimera phage vB_RspM_Barba15A	0	Myoviridae	82059	Rheinheimera sp. BAL341	Rheinheimera phage vB_RspM_Barba15A, complete genome
MK719725	Rheinheimera phage vB_RspM_Barba15S	0	Myoviridae	80303	Rheinheimera sp. BAL341	Rheinheimera phage vB_RspM_Barba15S, complete genome
MK719726	Rheinheimera phage vB_RspM_Barba16S	0	Myoviridae	80226	Rheinheimera sp. BAL341	Rheinheimera phage vB_RspM_Barba16S, complete genome
MK719727	Rheinheimera phage vB_RspM_Barba17A	0	Myoviridae	80342	Rheinheimera sp. BAL341	Rheinheimera phage vB_RspM_Barba17A, complete genome
MK719728	Rheinheimera phage vB_RspM_Barba17S	0	Myoviridae	81537	Rheinheimera sp. BAL341	Rheinheimera phage vB_RspM_Barba17S, complete genome
MK719729	Rheinheimera phage vB_RspM_Barba18A	0	Myoviridae	80342	Rheinheimera sp. BAL341	Rheinheimera phage vB_RspM_Barba18A, complete genome
MK719730	Rheinheimera phage vB_RspM_Barba19A	0	Myoviridae	84608	Rheinheimera sp. BAL341	Rheinheimera phage vB_RspM_Barba19A, complete genome
MK719731	Rheinheimera phage vB_RspM_Barba20A	0	Myoviridae	80342	Rheinheimera sp. BAL341	Rheinheimera phage vB_RspM_Barba20A, complete genome
MK719732	Rheinheimera phage vB_RspM_Barba20S	0	Myoviridae	81477	Rheinheimera sp. BAL341	Rheinheimera phage vB_RspM_Barba20S, complete genome
MK719733	Rheinheimera phage vB_RspM_Barba21A	0	Myoviridae	80361	Rheinheimera sp. BAL341	Rheinheimera phage vB_RspM_Barba21A, complete genome
MK719734	Rheinheimera phage vB_RspM_Barba21S	0	Myoviridae	80785	Rheinheimera sp. BAL341	Rheinheimera phage vB_RspM_Barba21S, complete genome
MK719735	Rheinheimera phage vB_RspM_Barba22A	0	Myoviridae	80342	Rheinheimera sp. BAL341	Rheinheimera phage vB_RspM_Barba22A, complete genome
MK719736	Rheinheimera phage vB_RspM_Barba22S	0	Myoviridae	80342	Rheinheimera sp. BAL341	Rheinheimera phage vB_RspM_Barba22S, complete genome
MK719737	Rheinheimera phage vB_RspM_Barba23A	0	Myoviridae	83415	Rheinheimera sp. BAL341	Rheinheimera phage vB_RspM_Barba23A, complete genome
MK719738	Rheinheimera phage vB_RspM_Barba23S	0	Myoviridae	80342	Rheinheimera sp. BAL341	Rheinheimera phage vB_RspM_Barba23S, complete genome
MK719739	Rheinheimera phage vB_RspM_Barba24S	0	Myoviridae	80340	Rheinheimera sp. BAL341	Rheinheimera phage vB_RspM_Barba24S, complete genome
MK719740	Rheinheimera phage vB_RspM_Barba25A	0	Myoviridae	80284	Rheinheimera sp. BAL341	Rheinheimera phage vB_RspM_Barba25A, complete genome
MK719741	Rheinheimera phage vB_RspM_Barba25S	0	Myoviridae	80355	Rheinheimera sp. BAL341	Rheinheimera phage vB_RspM_Barba25S, complete genome
MK719742	Rheinheimera phage vB_RspM_Barba26A	0	Myoviridae	82164	Rheinheimera sp. BAL341	Rheinheimera phage vB_RspM_Barba26A, complete genome
MK719743	Rheinheimera phage vB_RspM_Barba26S	0	Myoviridae	80342	Rheinheimera sp. BAL341	Rheinheimera phage vB_RspM_Barba26S, complete genome
MK719744	Rheinheimera phage vB_RspM_Barba27S	0	Myoviridae	80341	Rheinheimera sp. BAL341	Rheinheimera phage vB_RspM_Barba27S, complete genome
MK719745	Rheinheimera phage vB_RspM_Barba28A	0	Myoviridae	80270	Rheinheimera sp. BAL341	Rheinheimera phage vB_RspM_Barba28A, complete genome
MK719746	Rheinheimera phage vB_RspM_Barba28S	0	Myoviridae	81595	Rheinheimera sp. BAL341	Rheinheimera phage vB_RspM_Barba28S, complete genome
MK719747	Rheinheimera phage vB_RspM_Barba29A	0	Myoviridae	80342	Rheinheimera sp. BAL341	Rheinheimera phage vB_RspM_Barba29A, complete genome
MK719748	Rheinheimera phage vB_RspM_Barba29S	0	Myoviridae	81390	Rheinheimera sp. BAL341	Rheinheimera phage vB_RspM_Barba29S, complete genome
MK719749	Rheinheimera phage vB_RspM_Barba30A	0	Myoviridae	80237	Rheinheimera sp. BAL341	Rheinheimera phage vB_RspM_Barba30A, complete genome
MK719750	Rheinheimera phage vB_RspM_Barba31A	0	Myoviridae	84615	Rheinheimera sp. BAL341	Rheinheimera phage vB_RspM_Barba31A, complete genome
MK719751	Rheinheimera phage vB_RspM_Barba32A	0	Myoviridae	80341	Rheinheimera sp. BAL341	Rheinheimera phage vB_RspM_Barba32A, complete genome
MK719752	Rheinheimera phage vB_RspM_Barba33A	0	Myoviridae	80336	Rheinheimera sp. BAL341	Rheinheimera phage vB_RspM_Barba33A, complete genome
MK719753	Rheinheimera phage vB_RspM_Barba34A	0	Myoviridae	80341	Rheinheimera sp. BAL341	Rheinheimera phage vB_RspM_Barba34A, complete genome
MK719754	Rheinheimera phage vB_RspM_Barba35A	0	Myoviridae	80206	Rheinheimera sp. BAL341	Rheinheimera phage vB_RspM_Barba35A, complete genome
MK728824	Salmonella phage Seabear	Tequintavirus	Siphoviridae	112472	Salmonella enterica subsp. enterica serovar Typhimurium	Salmonella phage Seabear, complete genome
MK728825	Salmonella phage Sepoy	Tequintavirus	Siphoviridae	114080	Salmonella enterica subsp. enterica serovar Heidelberg	Salmonella phage Sepoy, complete genome
MK737941	Microbacterium phage Rachella	0	Siphoviridae	56699	Microbacterium foliorum	Microbacterium phage Rachella, complete genome
MK737942	Microbacterium phage Sucha	0	Siphoviridae	41826	Microbacterium foliorum	Microbacterium phage Sucha, complete genome
MK737943	Arthrobacter phage Arby	Decurrovirus	Siphoviridae	15556	Arthrobacter sp. ATCC 21022	Arthrobacter phage Arby, complete genome
MK737944	Microbacterium phage Warren	0	Siphoviridae	38493	Microbacterium foliorum	Microbacterium phage Warren, complete genome
MK759854	Shigella phage DS8	0	Siphoviridae	44605	Shigella flexneri	Shigella phage DS8, complete genome
MK759918	Bacillus phage vB_BtS_B83	0	Siphoviridae	49952	Bacillus thuringiensis	Bacillus phage vB_BtS_B83, complete genome
MK796244	Vibrio phage Achelous	Cetovirus	Siphoviridae	121089	Vibrio campbellii	Vibrio phage Achelous, complete genome
MK796797	Shewanella phage X14	0	Podoviridae	36515	Shewanella inventionis	Shewanella phage X14, complete genome
MK886800	Escherichia phage EcNP1	Tequatrovirus	Myoviridae	166176	Escherichia coli	Escherichia phage EcNP1, complete genome
MK728541	Escherichia phage CEC_Kaz_2018	Dhillonvirus	Siphoviridae	44283	Escherichia coli	Escherichia phage CEC_Kaz_2018, complete genome
MK380016	Klebsiella phage Kund-ULIP54	Przondovirus	Podoviridae	41109	Klebsiella pneumoniae	Klebsiella phage Kund-ULIP54, complete genome
AP019415	Pseudomonas phage HU1	0	Podoviridae	42551	Pseudomonas lactis	Pseudomonas phage HU1 HU1 DNA, complete genome
MK521904	Klebsiella phage vB_KpnS_FZ10	Webervirus	Siphoviridae	50381	Klebsiella pneumoniae	Klebsiella phage vB_KpnS_FZ10, complete genome
MK521905	Klebsiella phage vB_KpnP_FZ12	Przondovirus	Podoviridae	39519	Klebsiella pneumoniae	Klebsiella phage vB_KpnP_FZ12, complete genome
MK521906	Klebsiella phage vB_KpnM_FZ14	Jedunavirus	Myoviridae	49370	Klebsiella pneumoniae	Klebsiella phage vB_KpnM_FZ14, complete genome
MK521907	Klebsiella phage vB_KpnS_FZ41	Sugarlandvirus	Siphoviridae	106104	Klebsiella pneumoniae	Klebsiella phage vB_KpnS_FZ41, complete genome
MK524521	Mycobacterium phage Schatzie	Omegavirus	Siphoviridae	111345	Mycolicibacterium smegmatis MC2 155	Mycobacterium phage Schatzie, complete genome
MK524531	Mycobacterium phage Rutherferd	Fromanvirus	Siphoviridae	52364	Mycolicibacterium smegmatis	Mycobacterium phage Rutherferd, complete genome
MK559459	Vibrio phage vB_VcaS_HC	0	Siphoviridae	81566	Vibrio campbellii	Vibrio phage vB_VcaS_HC, complete genome
MK629526	Escherichia phage Lilleen	0	Microviridae	5342	Escherichia coli str. K-12 substr. MG1655	Escherichia phage Lilleen, complete genome
MK757445	Mycobacterium phage Lilizi	Kostyavirus	Siphoviridae	75360	Mycolicibacterium smegmatis MC2 155	Mycobacterium phage Lilizi, complete genome
MK757446	Mycobacterium phage Candle	Papyrusvirus	Siphoviridae	71390	Mycolicibacterium smegmatis	Mycobacterium phage Candle, complete genome
MK757447	Microbacterium phage Greys	Ilzatvirus	Siphoviridae	41797	Microbacterium foliorum	Microbacterium phage Greys, complete genome
MK757448	Arthrobacter phage Idaho	0	Siphoviridae	15675	Arthrobacter sp. ATCC 21022	Arthrobacter phage Idaho, complete genome
MK757449	Microbacterium phage Akoni	0	Podoviridae	54307	Microbacterium foliorum	Microbacterium phage Akoni, complete genome
MK814748	Mycobacterium phage XianYue	Fromanvirus	Siphoviridae	52907	Mycolicibacterium smegmatis	Mycobacterium phage XianYue, complete genome
MK814749	Arthrobacter phage Scuttle	Korravirus	Siphoviridae	43729	Arthrobacter sp. ATCC 21022	Arthrobacter phage Scuttle, complete genome
MK814750	Gordonia phage Ewald	Nyceiraevirus	Siphoviridae	41454	Gordonia terrae	Gordonia phage Ewald, complete genome
MK814751	Mycobacterium phage Bananafish	Rosebushvirus	Siphoviridae	67366	Mycolicibacterium smegmatis MC2 155	Mycobacterium phage Bananafish, complete genome
MK814752	Gordonia phage Lutum	0	Siphoviridae	54534	Gordonia terrae	Gordonia phage Lutum, complete genome
MK814753	Microbacterium phage BubbaBear	Dismasvirus	Siphoviridae	41814	Microbacterium foliorum	Microbacterium phage BubbaBear, complete genome
MK814754	Mycobacterium phage Sumter	Fromanvirus	Siphoviridae	52656	Mycolicibacterium smegmatis	Mycobacterium phage Sumter, complete genome
MK814755	Gordonia phage Antonio	Nymphadoravirus	Siphoviridae	50337	Gordonia terrae	Gordonia phage Antonio, complete genome
MK814756	Microbacterium phage DizzyRudy	0	Siphoviridae	55815	Microbacterium paraoxydans	Microbacterium phage DizzyRudy, complete genome
MK814757	Gordonia phage Fairfaxidum	0	Siphoviridae	50187	Gordonia terrae	Gordonia phage Fairfaxidum, complete genome
MK814758	Mycobacterium phage FirstPlacePfu	Fishburnevirus	Siphoviridae	45680	Mycolicibacterium smegmatis	Mycobacterium phage FirstPlacePfu, complete genome
MK814759	Gordonia phage Reyja	0	Siphoviridae	41500	Gordonia terrae	Gordonia phage Reyja, complete genome
MK814761	Gordonia phage SmokingBunny	Wizardvirus	Siphoviridae	59454	Gordonia terrae	Gordonia phage SmokingBunny, complete genome
MK814762	Microbacterium phage Bustleton	Kojivirus	Siphoviridae	39184	Microbacterium foliorum	Microbacterium phage Bustleton, complete genome
MF041990	Lactobacillus phage phiEF-1.1	0	0	39130	Lactobacillus murinus	Lactobacillus phage phiEF-1.1, complete genome
MH160767	Escherichia phage vB_EcoM-Ro157c2YLVW	Punavirus	Myoviridae	80732	Escherichia	Escherichia phage vB_EcoM-Ro157c2YLVW, complete genome
MK089780	Acinetobacter phage vB_AbaP_APK14	Friunavirus	Podoviridae	41767	Acinetobacter baumannii AB5256	Acinetobacter phage vB_AbaP_APK14, complete genome
MH115576	Acinetobacter phage AM106	Vieuvirus	Siphoviridae	52031	Acinetobacter baumannii NIPH 329	Acinetobacter phage AM106, complete genome
MK685667	Klebsiella phage vB_KpnM_IME346	Jedunavirus	Myoviridae	49482	Klebsiella	Klebsiella phage vB_KpnM_IME346, complete genome
MK552105	Escherichia phage Jahat_MG145	0	Siphoviridae	50984	Escherichia coli	Escherichia phage Jahat_MG145, complete genome
MK584893	Staphylococcus phage vBSM-A1	Kayvirus	Herelleviridae	140654	Staphylococcus aureus	Staphylococcus phage vBSM-A1, complete genome
MK599416	Salmonella phage Akira	0	Siphoviridae	45367	Salmonella enterica	Salmonella phage Akira, complete genome
MK618657	Klebsiella phage Sanco	Webervirus	Siphoviridae	48790	Klebsiella pneumoniae	Klebsiella phage Sanco, complete genome
MK618658	Klebsiella phage Pharr	Przondovirus	Podoviridae	40599	Klebsiella pneumoniae	Klebsiella phage Pharr, complete genome
MK620893	Mycobacterium phage HanKaySha	Kostyavirus	Siphoviridae	75528	Mycolicibacterium smegmatis MC2 155	Mycobacterium phage HanKaySha, complete genome
MK620894	Streptomyces phage Kradal	0	Siphoviridae	186383	Streptomyces griseofuscus	Streptomyces phage Kradal, complete genome
MK620895	Microbacterium phage Riyhil	Ilzatvirus	Siphoviridae	41812	Microbacterium foliorum	Microbacterium phage Riyhil, complete genome
MK620896	Streptomyces phage Circinus	Wilnyevirus	Siphoviridae	126383	Streptomyces griseofuscus	Streptomyces phage Circinus, complete genome
MK620897	Microbacterium phage Rhysand	0	Siphoviridae	17453	Microbacterium foliorum	Microbacterium phage Rhysand, complete genome
MK620898	Mycobacterium phage Coffee	Rosebushvirus	Siphoviridae	67481	Mycolicibacterium smegmatis MC2 155	Mycobacterium phage Coffee, complete genome
MK620899	Gordonia phage GodonK	0	Siphoviridae	122563	Gordonia terrae	Gordonia phage GodonK, complete genome
MK620900	Streptomyces phage Forthebois	0	Tectiviridae	18251	Streptomyces scabiei	Streptomyces phage Forthebois, complete genome
MK620901	Microbacterium phage PrincePhergus	Kojivirus	Siphoviridae	39191	Microbacterium foliorum	Microbacterium phage PrincePhergus, complete genome
MK620902	Microbacterium phage Phriends	Ilzatvirus	Siphoviridae	41606	Microbacterium foliorum	Microbacterium phage Phriends, complete genome
MK620903	Microbacterium phage MillyPhilly	Ilzatvirus	Siphoviridae	41800	Microbacterium foliorum	Microbacterium phage MillyPhilly, complete genome
MK620904	Microbacterium phage Pherbot	Kojivirus	Siphoviridae	39171	Microbacterium foliorum	Microbacterium phage Pherbot, complete genome
MK620905	Microbacterium phage TinSulphur	Ilzatvirus	Siphoviridae	41807	Microbacterium foliorum	Microbacterium phage TinSulphur, complete genome
MK629525	Escherichia phage Lilleput	0	Microviridae	5490	Escherichia coli str. K-12 substr. MG1655	Escherichia phage Lilleput, complete genome
MK629527	Escherichia phage Lilleven	Alphatrevirus	Microviridae	6090	Escherichia coli	Escherichia phage Lilleven, complete genome
MK629528	Escherichia phage Lidtsur	0	Podoviridae	42291	Escherichia coli	Escherichia phage Lidtsur, complete genome
MK629529	Escherichia phage Lilleto	0	Microviridae	5494	Escherichia coli	Escherichia phage Lilleto, complete genome
MK639187	Shigella phage SSE1	Mosigvirus	Myoviridae	169744	Shigella dysenteriae	Shigella phage SSE1, complete genome
MK651787	Escherichia phage Sortsne	0	Podoviridae	41912	Escherichia coli	Escherichia phage Sortsne, complete genome
MK660712	Gordonia phage EpicDab	0	Siphoviridae	16658	Gordonia neofelifaecis	Gordonia phage EpicDab, complete genome
MK660713	Microbacterium phage Theresita	0	Siphoviridae	40234	Microbacterium natoriense	Microbacterium phage Theresita, complete genome
MK660714	Arthrobacter phage MrGloopy	Korravirus	Siphoviridae	43701	Arthrobacter sp. ATCC 21022	Arthrobacter phage MrGloopy, complete genome
MK672798	Escherichia phage Skure	Seuratvirus	Siphoviridae	59463	Escherichia coli	Escherichia phage Skure, complete genome
MK673511	Salmonella phage ZCSE2	0	Myoviridae	53965	Salmonella enterica	Salmonella phage ZCSE2, complete genome
MK685668	Shigella phage VB_Ship_A7	Teseptimavirus	Podoviridae	40058	Shigella flexneri	Shigella phage VB_Ship_A7, complete genome
MK686068	Streptomyces phage RemusLoopin	Lomovskayavirus	Siphoviridae	41376	Streptomyces mirabilis	Streptomyces phage RemusLoopin, complete genome
MK686069	Streptomyces phage Heather	Lomovskayavirus	Siphoviridae	41238	Streptomyces mirabilis	Streptomyces phage Heather, complete genome
MK686070	Streptomyces phage PherryCruz	Scapunavirus	Siphoviridae	43736	Streptomyces scabiei	Streptomyces phage PherryCruz, complete genome
MK686071	Streptomyces phage Mischief19	Woodruffvirus	Siphoviridae	68430	Streptomyces mirabilis	Streptomyces phage Mischief19, complete genome
MK686072	Streptomyces phage RosaAsantewaa	Scapunavirus	Siphoviridae	42730	Streptomyces mirabilis	Streptomyces phage RosaAsantewaa, complete genome
MK689364	Edwardsiella virus pEt-SU	0	Myoviridae	276734	Edwardsiella tarda	Edwardsiella virus pEt-SU, complete genome
MK693030	Enterococcus phage vB_EfaM_Ef2.1	Kochikohdavirus	Herelleviridae	140938	Enterococcus faecalis	Enterococcus phage vB_EfaM_Ef2.1, complete genome
MK721183	Enterococcus phage vB_EfaP_Ef7.2	0	Podoviridae	18737	Enterococcus faecalis	Enterococcus phage vB_EfaP_Ef7.2, complete genome
MK721184	Enterococcus phage vB_EfaP_Ef7.3	0	Podoviridae	18818	Enterococcus faecalis	Enterococcus phage vB_EfaP_Ef7.3, complete genome
MK721185	Enterococcus phage vB_EfaP_Efmus3	0	Podoviridae	18286	Enterococcus faecalis	Enterococcus phage vB_EfaP_Efmus3, complete genome
MK721186	Enterococcus phage vB_EfaS_Ef5.2	Efquatrovirus	Siphoviridae	41418	Enterococcus faecalis	Enterococcus phage vB_EfaS_Ef5.2, complete genome
MK721187	Enterococcus phage vB_EfaS_Ef6.1	Efquatrovirus	Siphoviridae	40429	Enterococcus faecalis	Enterococcus phage vB_EfaS_Ef6.1, complete genome
MK721188	Enterococcus phage vB_EfaP_Ef6.2	0	Podoviridae	17966	Enterococcus faecalis	Enterococcus phage vB_EfaP_Ef6.2, complete genome
MK721189	Enterococcus phage vB_EfaS_Ef2.2	Saphexavirus	Siphoviridae	58400	Enterococcus faecalis	Enterococcus phage vB_EfaS_Ef2.2, complete genome
MK721190	Enterococcus phage vB_EfaS_Ef6.4	Efquatrovirus	Siphoviridae	41133	Enterococcus faecalis	Enterococcus phage vB_EfaS_Ef6.4, complete genome
MK721191	Enterococcus phage vB_EfaS_Ef5.4	Efquatrovirus	Siphoviridae	40685	Enterococcus faecalis	Enterococcus phage vB_EfaS_Ef5.4, complete genome
MK721192	Enterococcus phage vB_EfaM_Ef2.3	Kochikohdavirus	Herelleviridae	147289	Enterococcus faecalis	Enterococcus phage vB_EfaM_Ef2.3, complete genome
MK721193	Enterococcus phage vB_EfaP_Efmus4	0	Podoviridae	18186	Enterococcus faecalis	Enterococcus phage vB_EfaP_Efmus4, complete genome
MK721194	Enterococcus phage vB_EfaS_Ef7.1	Saphexavirus	Siphoviridae	58018	Enterococcus faecalis	Enterococcus phage vB_EfaS_Ef7.1, complete genome
MK721195	Enterococcus phage vB_EfaP_Efmus1	0	Podoviridae	17927	Enterococcus faecalis	Enterococcus phage vB_EfaP_Efmus1, complete genome
MK721196	Enterococcus phage vB_EfaP_Ef6.3	0	Podoviridae	18136	Enterococcus faecalis	Enterococcus phage vB_EfaP_Ef6.3, complete genome
MK721197	Enterococcus phage vB_EfaP_Efmus2	0	Podoviridae	18366	Enterococcus faecalis	Enterococcus phage vB_EfaP_Efmus2, complete genome
MK721198	Enterococcus phage vB_EfaP_Ef7.4	0	Podoviridae	18415	Enterococcus faecalis	Enterococcus phage vB_EfaP_Ef7.4, complete genome
MK721199	Enterococcus phage vB_EfaS_Ef5.1	Efquatrovirus	Siphoviridae	41141	Enterococcus faecalis	Enterococcus phage vB_EfaS_Ef5.1, complete genome
MK721200	Enterococcus phage vB_EfaS_Ef5.3	Efquatrovirus	Siphoviridae	39115	Enterococcus faecalis	Enterococcus phage vB_EfaS_Ef5.3, complete genome
MK737937	Raoultella phage RP180	Kagunavirus	Siphoviridae	44851	Raoultella	Raoultella phage RP180, complete genome
MH051333	Escherichia phage vB_EcoM-Ro121c4YLVW	0	Myoviridae	151671	Escherichia coli	Escherichia phage vB_EcoM-Ro121c4YLVW, complete genome
MK075001	Staphylococcus phage phiSP15-1	0	Siphoviridae	45164	Staphylococcus pseudintermedius	Staphylococcus phage phiSP15-1, complete genome
MK075002	Staphylococcus phage phiSP38-1	Biseptimavirus	Siphoviridae	43851	Staphylococcus	Staphylococcus phage phiSP38-1, complete genome
MK075003	Staphylococcus phage phiSP44-1	0	Siphoviridae	42565	Staphylococcus	Staphylococcus phage phiSP44-1, complete genome
MK075004	Staphylococcus phage phiSP119-1	0	Siphoviridae	49795	Staphylococcus pseudintermedius	Staphylococcus phage phiSP119-1, complete genome
MK075006	Staphylococcus phage phiSP119-3	0	Siphoviridae	44311	Staphylococcus pseudintermedius	Staphylococcus phage phiSP119-3, complete genome
MK310183	Phage NC-B	Kuravirus	Podoviridae	76641	Escherichia coli NC101	UNVERIFIED: Phage NC-B, complete genome
MK448317	Streptococcus satellite phage Javan103	0	0	10653	Streptococcus constellatus	Streptococcus satellite phage Javan103, complete genome
MK448318	Streptococcus satellite phage Javan106	0	0	10653	Streptococcus constellatus	Streptococcus satellite phage Javan106, complete genome
MK448319	Streptococcus satellite phage Javan109	0	0	10653	Streptococcus constellatus	Streptococcus satellite phage Javan109, complete genome
MK448320	Streptococcus satellite phage Javan111	0	0	9427	Streptococcus constellatus	Streptococcus satellite phage Javan111, complete genome
MK448321	Streptococcus satellite phage Javan114	0	0	13630	Streptococcus cristatus	Streptococcus satellite phage Javan114, complete genome
MK448322	Streptococcus satellite phage Javan12	0	0	14367	Streptococcus agalactiae BSU248	Streptococcus satellite phage Javan12, complete genome
MK448323	Streptococcus satellite phage Javan120	0	0	13666	Streptococcus dysgalactiae	Streptococcus satellite phage Javan120, complete genome
MK448324	Streptococcus satellite phage Javan121	0	0	19471	Streptococcus dysgalactiae	Streptococcus satellite phage Javan121, complete genome
MK448325	Streptococcus satellite phage Javan125	0	0	19694	Streptococcus dysgalactiae	Streptococcus satellite phage Javan125, complete genome
MK448326	Streptococcus satellite phage Javan127	0	0	13160	Streptococcus dysgalactiae	Streptococcus satellite phage Javan127, complete genome
MK448327	Streptococcus satellite phage Javan13	0	0	14365	Streptococcus agalactiae BSU450	Streptococcus satellite phage Javan13, complete genome
MK448328	Streptococcus satellite phage Javan130	0	0	12210	Streptococcus dysgalactiae	Streptococcus satellite phage Javan130, complete genome
MK448329	Streptococcus satellite phage Javan134	0	0	19697	Streptococcus dysgalactiae	Streptococcus satellite phage Javan134, complete genome
MK448330	Streptococcus satellite phage Javan136	0	0	12210	Streptococcus dysgalactiae	Streptococcus satellite phage Javan136, complete genome
MK448331	Streptococcus satellite phage Javan138	0	0	11974	Streptococcus dysgalactiae	Streptococcus satellite phage Javan138, complete genome
MK448332	Streptococcus satellite phage Javan142	0	0	11974	Streptococcus dysgalactiae	Streptococcus satellite phage Javan142, complete genome
MK448333	Streptococcus satellite phage Javan145	0	0	12210	Streptococcus dysgalactiae	Streptococcus satellite phage Javan145, complete genome
MK448334	Streptococcus satellite phage Javan147	0	0	8222	Streptococcus dysgalactiae	Streptococcus satellite phage Javan147, complete genome
MK448335	Streptococcus satellite phage Javan148	0	0	19697	Streptococcus dysgalactiae	Streptococcus satellite phage Javan148, complete genome
MK448336	Streptococcus satellite phage Javan15	0	0	14728	Streptococcus agalactiae BSU451	Streptococcus satellite phage Javan15, complete genome
MK448337	Streptococcus satellite phage Javan152	0	0	9983	Streptococcus dysgalactiae	Streptococcus satellite phage Javan152, complete genome
MK448338	Streptococcus satellite phage Javan153	0	0	12319	Streptococcus dysgalactiae	Streptococcus satellite phage Javan153, complete genome
MK448339	Streptococcus satellite phage Javan154	0	0	14005	Streptococcus dysgalactiae	Streptococcus satellite phage Javan154, complete genome
MK448340	Streptococcus satellite phage Javan156	0	0	12209	Streptococcus dysgalactiae	Streptococcus satellite phage Javan156, complete genome
MK448341	Streptococcus satellite phage Javan16	0	0	9538	Streptococcus agalactiae BSU451	Streptococcus satellite phage Javan16, complete genome
MK448342	Streptococcus satellite phage Javan160	0	0	8281	Streptococcus dysgalactiae	Streptococcus satellite phage Javan160, complete genome
MK448343	Streptococcus satellite phage Javan162	0	0	14338	Streptococcus dysgalactiae	Streptococcus satellite phage Javan162, complete genome
MK448344	Streptococcus satellite phage Javan165	0	0	13418	Streptococcus dysgalactiae	Streptococcus satellite phage Javan165, complete genome
MK448345	Streptococcus satellite phage Javan167	0	0	8144	Streptococcus dysgalactiae	Streptococcus satellite phage Javan167, complete genome
MK448346	Streptococcus satellite phage Javan168	0	0	13967	Streptococcus dysgalactiae	Streptococcus satellite phage Javan168, complete genome
MK448347	Streptococcus satellite phage Javan171	0	0	12900	Streptococcus dysgalactiae	Streptococcus satellite phage Javan171, complete genome
MK448348	Streptococcus satellite phage Javan175	0	0	10909	Streptococcus entericus DSM 14446	Streptococcus satellite phage Javan175, complete genome
MK448349	Streptococcus satellite phage Javan176	0	0	9789	Streptococcus entericus DSM 14446	Streptococcus satellite phage Javan176, complete genome
MK448350	Streptococcus satellite phage Javan19	0	0	14876	Streptococcus agalactiae CCUG 17336	Streptococcus satellite phage Javan19, complete genome
MK448351	Streptococcus satellite phage Javan193	0	0	13726	Streptococcus equi	Streptococcus satellite phage Javan193, complete genome
MK448352	Streptococcus satellite phage Javan194	0	0	13726	Streptococcus equi	Streptococcus satellite phage Javan194, complete genome
MK448353	Streptococcus satellite phage Javan195	0	0	13726	Streptococcus equi	Streptococcus satellite phage Javan195, complete genome
MK448354	Streptococcus satellite phage Javan198	0	0	10073	Streptococcus equi	Streptococcus satellite phage Javan198, complete genome
MK448355	Streptococcus satellite phage Javan2	0	0	9826	Streptococcus acidominimus	Streptococcus satellite phage Javan2, complete genome
MK448356	Streptococcus satellite phage Javan200	0	0	9586	Streptococcus equinus	Streptococcus satellite phage Javan200, complete genome
MK448357	Streptococcus satellite phage Javan201	0	0	10114	Streptococcus equinus	Streptococcus satellite phage Javan201, complete genome
MK448358	Streptococcus satellite phage Javan203	0	0	10114	Streptococcus equinus	Streptococcus satellite phage Javan203, complete genome
MK448359	Streptococcus satellite phage Javan204	0	0	9550	Streptococcus equinus	Streptococcus satellite phage Javan204, complete genome
MK448360	Streptococcus satellite phage Javan205	0	0	9984	Streptococcus equinus	Streptococcus satellite phage Javan205, complete genome
MK448361	Streptococcus satellite phage Javan208	0	0	8726	Streptococcus equinus	Streptococcus satellite phage Javan208, complete genome
MK448362	Streptococcus satellite phage Javan209	0	0	8726	Streptococcus equinus	Streptococcus satellite phage Javan209, complete genome
MK448363	Streptococcus satellite phage Javan21	0	0	13799	Streptococcus agalactiae CCUG 30636	Streptococcus satellite phage Javan21, complete genome
MK448364	Streptococcus satellite phage Javan211	0	0	8609	Streptococcus equinus	Streptococcus satellite phage Javan211, complete genome
MK448365	Streptococcus satellite phage Javan212	0	0	13181	Streptococcus equinus	Streptococcus satellite phage Javan212, complete genome
MK448366	Streptococcus satellite phage Javan216	0	0	9753	Streptococcus equinus	Streptococcus satellite phage Javan216, complete genome
MK448367	Streptococcus satellite phage Javan217	0	0	9420	Streptococcus equinus	Streptococcus satellite phage Javan217, complete genome
MK448368	Streptococcus satellite phage Javan218	0	0	12126	Streptococcus equinus	Streptococcus satellite phage Javan218, complete genome
MK448369	Streptococcus satellite phage Javan219	0	0	11081	Streptococcus equinus	Streptococcus satellite phage Javan219, complete genome
MK448370	Streptococcus satellite phage Javan22	0	0	14082	Streptococcus agalactiae CCUG 37736	Streptococcus satellite phage Javan22, complete genome
MK448371	Streptococcus satellite phage Javan222	0	0	9600	Streptococcus gallolyticus	Streptococcus satellite phage Javan222, complete genome
MK448372	Streptococcus satellite phage Javan223	0	0	9602	Streptococcus gallolyticus	Streptococcus satellite phage Javan223, complete genome
MK448373	Streptococcus satellite phage Javan225	0	0	9656	Streptococcus gallolyticus	Streptococcus satellite phage Javan225, complete genome
MK448374	Streptococcus satellite phage Javan228	0	0	10327	Streptococcus gallolyticus	Streptococcus satellite phage Javan228, complete genome
MK448375	Streptococcus satellite phage Javan229	0	0	9600	Streptococcus gallolyticus	Streptococcus satellite phage Javan229, complete genome
MK448376	Streptococcus satellite phage Javan230	0	0	10273	Streptococcus gallolyticus	Streptococcus satellite phage Javan230, complete genome
MK448377	Streptococcus satellite phage Javan232	0	0	9588	Streptococcus gallolyticus	Streptococcus satellite phage Javan232, complete genome
MK448378	Streptococcus satellite phage Javan234	0	0	9588	Streptococcus gallolyticus	Streptococcus satellite phage Javan234, complete genome
MK448379	Streptococcus satellite phage Javan236	0	0	9600	Streptococcus gallolyticus UCN34	Streptococcus satellite phage Javan236, complete genome
MK448380	Streptococcus satellite phage Javan24	0	0	14270	Streptococcus agalactiae CCUG 39096 A	Streptococcus satellite phage Javan24, complete genome
MK448381	Streptococcus satellite phage Javan243	0	0	10362	Streptococcus gordonii	Streptococcus satellite phage Javan243, complete genome
MK448382	Streptococcus satellite phage Javan245	0	0	6450	Streptococcus gordonii	Streptococcus satellite phage Javan245, complete genome
MK448383	Streptococcus satellite phage Javan248	0	0	13395	Streptococcus gordonii	Streptococcus satellite phage Javan248, complete genome
MK448384	Streptococcus satellite phage Javan250	0	0	15611	Streptococcus halotolerans	Streptococcus satellite phage Javan250, complete genome
MK448385	Streptococcus satellite phage Javan251	0	0	10820	Streptococcus halotolerans	Streptococcus satellite phage Javan251, complete genome
MK448386	Streptococcus satellite phage Javan256	0	0	13321	Streptococcus himalayensis	Streptococcus satellite phage Javan256, complete genome
MK448387	Streptococcus satellite phage Javan257	0	0	10300	Streptococcus himalayensis	Streptococcus satellite phage Javan257, complete genome
MK448388	Streptococcus satellite phage Javan259	0	0	12747	Streptococcus hyovaginalis DSM 12219	Streptococcus satellite phage Javan259, complete genome
MK448389	Streptococcus satellite phage Javan260	0	0	11613	Streptococcus hyovaginalis DSM 12219	Streptococcus satellite phage Javan260, complete genome
MK448390	Streptococcus satellite phage Javan265	0	0	9627	Streptococcus infantarius	Streptococcus satellite phage Javan265, complete genome
MK448391	Streptococcus satellite phage Javan267	0	0	11158	Streptococcus infantis	Streptococcus satellite phage Javan267, complete genome
MK448392	Streptococcus satellite phage Javan27	0	0	14841	Streptococcus agalactiae	Streptococcus satellite phage Javan27, complete genome
MK448393	Streptococcus satellite phage Javan276	0	0	12203	Streptococcus iniae	Streptococcus satellite phage Javan276, complete genome
MK448394	Streptococcus satellite phage Javan277	0	0	14560	Streptococcus intermedius SK54 = ATCC 27335	Streptococcus satellite phage Javan277, complete genome
MK448395	Streptococcus satellite phage Javan279	0	0	10809	Streptococcus intermedius F0413	Streptococcus satellite phage Javan279, complete genome
MK448396	Streptococcus satellite phage Javan280	0	0	14560	Streptococcus intermedius JTH08	Streptococcus satellite phage Javan280, complete genome
MK448397	Streptococcus satellite phage Javan281	0	0	14560	Streptococcus intermedius SK54 = ATCC 27335	Streptococcus satellite phage Javan281, complete genome
MK448398	Streptococcus satellite phage Javan282	0	0	14560	Streptococcus intermedius	Streptococcus satellite phage Javan282, complete genome
MK448399	Streptococcus satellite phage Javan283	0	0	14560	Streptococcus intermedius	Streptococcus satellite phage Javan283, complete genome
MK448400	Streptococcus satellite phage Javan285	0	0	10789	Streptococcus lutetiensis	Streptococcus satellite phage Javan285, complete genome
MK448401	Streptococcus satellite phage Javan286	0	0	12433	Streptococcus lutetiensis	Streptococcus satellite phage Javan286, complete genome
MK448402	Streptococcus satellite phage Javan287	0	0	9421	Streptococcus lutetiensis	Streptococcus satellite phage Javan287, complete genome
MK448403	Streptococcus satellite phage Javan289	0	0	10632	Streptococcus macedonicus	Streptococcus satellite phage Javan289, complete genome
MK448404	Streptococcus satellite phage Javan292	0	0	13506	Streptococcus marmotae	Streptococcus satellite phage Javan292, complete genome
MK448405	Streptococcus satellite phage Javan293	0	0	14670	Streptococcus marmotae	Streptococcus satellite phage Javan293, complete genome
MK448406	Streptococcus satellite phage Javan294	0	0	10429	Streptococcus merionis DSM 19192	Streptococcus satellite phage Javan294, complete genome
MK448407	Streptococcus satellite phage Javan295	0	0	11176	Streptococcus mitis	Streptococcus satellite phage Javan295, complete genome
MK448408	Streptococcus satellite phage Javan296	0	0	12891	Streptococcus mitis	Streptococcus satellite phage Javan296, complete genome
MK448409	Streptococcus satellite phage Javan297	0	0	11749	Streptococcus mitis	Streptococcus satellite phage Javan297, complete genome
MK448410	Streptococcus satellite phage Javan298	0	0	11622	Streptococcus mitis	Streptococcus satellite phage Javan298, complete genome
MK448411	Streptococcus satellite phage Javan299	0	0	10689	Streptococcus mitis	Streptococcus satellite phage Javan299, complete genome
MK448412	Streptococcus satellite phage Javan30	0	0	13799	Streptococcus agalactiae	Streptococcus satellite phage Javan30, complete genome
MK448413	Streptococcus satellite phage Javan300	0	0	10988	Streptococcus mitis	Streptococcus satellite phage Javan300, complete genome
MK448414	Streptococcus satellite phage Javan301	0	0	11271	Streptococcus mitis	Streptococcus satellite phage Javan301, complete genome
MK448415	Streptococcus satellite phage Javan302	0	0	12024	Streptococcus mitis	Streptococcus satellite phage Javan302, complete genome
MK448416	Streptococcus satellite phage Javan303	0	0	12236	Streptococcus mitis	Streptococcus satellite phage Javan303, complete genome
MK448417	Streptococcus satellite phage Javan304	0	0	12001	Streptococcus mitis	Streptococcus satellite phage Javan304, complete genome
MK448418	Streptococcus satellite phage Javan305	0	0	13486	Streptococcus mitis	Streptococcus satellite phage Javan305, complete genome
MK448419	Streptococcus satellite phage Javan307	0	0	10323	Streptococcus mitis	Streptococcus satellite phage Javan307, complete genome
MK448420	Streptococcus satellite phage Javan309	0	0	14007	Streptococcus mitis B6	Streptococcus satellite phage Javan309, complete genome
MK448421	Streptococcus satellite phage Javan312	0	0	8688	Streptococcus mitis	Streptococcus satellite phage Javan312, complete genome
MK448422	Streptococcus satellite phage Javan313	0	0	13409	Streptococcus mitis	Streptococcus satellite phage Javan313, complete genome
MK448423	Streptococcus satellite phage Javan314	0	0	10420	Streptococcus mitis	Streptococcus satellite phage Javan314, complete genome
MK448424	Streptococcus satellite phage Javan315	0	0	9486	Streptococcus mitis	Streptococcus satellite phage Javan315, complete genome
MK448425	Streptococcus satellite phage Javan317	0	0	12027	Streptococcus mitis	Streptococcus satellite phage Javan317, complete genome
MK448426	Streptococcus satellite phage Javan319	0	0	9989	Streptococcus mitis	Streptococcus satellite phage Javan319, complete genome
MK448427	Streptococcus satellite phage Javan321	0	0	18078	Streptococcus mitis	Streptococcus satellite phage Javan321, complete genome
MK448428	Streptococcus satellite phage Javan322	0	0	12183	Streptococcus mitis	Streptococcus satellite phage Javan322, complete genome
MK448429	Streptococcus satellite phage Javan323	0	0	15903	Streptococcus mitis	Streptococcus satellite phage Javan323, complete genome
MK448430	Streptococcus satellite phage Javan324	0	0	11517	Streptococcus mitis	Streptococcus satellite phage Javan324, complete genome
MK448431	Streptococcus satellite phage Javan325	0	0	12881	Streptococcus mitis	Streptococcus satellite phage Javan325, complete genome
MK448432	Streptococcus satellite phage Javan327	0	0	9874	Streptococcus mitis	Streptococcus satellite phage Javan327, complete genome
MK448433	Streptococcus satellite phage Javan328	0	0	9893	Streptococcus mitis SK1080	Streptococcus satellite phage Javan328, complete genome
MK448434	Streptococcus satellite phage Javan329	0	0	11564	Streptococcus mitis SK1080	Streptococcus satellite phage Javan329, complete genome
MK448435	Streptococcus satellite phage Javan332	0	0	14024	Streptococcus mitis SK321	Streptococcus satellite phage Javan332, complete genome
MK448436	Streptococcus satellite phage Javan333	0	0	11701	Streptococcus mitis SK564	Streptococcus satellite phage Javan333, complete genome
MK448437	Streptococcus satellite phage Javan334	0	0	12235	Streptococcus mitis SK569	Streptococcus satellite phage Javan334, complete genome
MK448438	Streptococcus satellite phage Javan335	0	0	12473	Streptococcus mitis SK575	Streptococcus satellite phage Javan335, complete genome
MK448439	Streptococcus satellite phage Javan337	0	0	11486	Streptococcus mitis	Streptococcus satellite phage Javan337, complete genome
MK448440	Streptococcus satellite phage Javan338	0	0	12236	Streptococcus mitis SK616	Streptococcus satellite phage Javan338, complete genome
MK448441	Streptococcus satellite phage Javan339	0	0	12878	Streptococcus mitis	Streptococcus satellite phage Javan339, complete genome
[truncated: 7,485 more rows]
