# Supplementary material for: Streamlining CRISPR spacer-based bacterial host predictions to decipher the viral dark matter
Source: Nucleic Acids Res. 2021 Mar 2;49(6):3127–38. doi: 10.1093/nar/gkab133 (PMC8034630; doi:10.1093/nar/gkab133)
Supplement: gkab133_Supplemental_Files [file gkab133_supplemental_files.zip › supp dataset 2.csv]

	number_pred	number_phages	sensitivity	accuracy_genus	accuracy_family	number_unique_spacers
Streptococcus	650	1015	64.04	98.15	98.15	25749
Pseudomonas	277	494	56.07	82.67	82.67	18903
Escherichia	383	787	48.67	51.17	86.16	13936
Listeria	45	47	95.74	100.0	100.0	17025
Phaeobacter	0	1	0.0	0.0	0.0	0
Klebsiella	174	260	66.92	44.25	64.37	9807
Aeromonas	27	90	30.0	70.37	70.37	2075
Vibrio	147	285	51.58	79.59	82.31	12768
Staphylococcus	305	312	97.76	98.69	98.69	3059
Acinetobacter	40	101	39.6	100.0	100.0	28940
Xanthomonas	37	47	78.72	78.38	89.19	7547
Achromobacter	0	29	0.0	0.0	0.0	296
Bacillus	128	267	47.94	95.31	96.88	13949
Mesorhizobium	0	2	0.0	0.0	0.0	338
Pantoea	4	12	33.33	0.0	0.0	516
Salmonella	295	432	68.29	71.19	91.53	73797
Xylella	4	6	66.67	0.0	100.0	0
Mycolicibacterium	323	1623	19.9	42.72	70.59	286
Gordonia	78	372	20.97	21.79	21.79	951
Arthrobacter	40	260	15.38	2.5	2.5	246
Streptomyces	105	213	49.3	57.14	57.14	30217
Mycobacterium	29	135	21.48	6.9	68.97	4347
Microbacterium	50	218	22.94	0.0	0.0	212
Enterococcus	86	91	94.51	96.51	97.67	5068
Citrobacter	12	32	37.5	0.0	75.0	1503
Proteus	14	24	58.33	78.57	85.71	649
Stenotrophomonas	8	21	38.1	0.0	50.0	336
Synechococcus	0	85	0.0	0.0	0.0	1987
Serratia	11	25	44.0	27.27	27.27	4184
Elizabethkingia	0	1	0.0	0.0	0.0	483
Lactococcus	91	361	25.21	34.07	74.73	638
Rhodococcus	4	56	7.14	0.0	0.0	434
Tenacibaculum	1	1	100.0	0.0	100.0	509
Pseudoalteromonas	23	32	71.88	86.96	86.96	3920
Ochrobactrum	0	4	0.0	0.0	0.0	0
Sporosarcina	0	1	0.0	0.0	0.0	331
Bifidobacterium	10	11	90.91	100.0	100.0	20392
Edwardsiella	6	12	50.0	50.0	50.0	207
Brucella	0	31	0.0	0.0	0.0	0
Alteromonas	1	11	9.09	100.0	100.0	574
Paenibacillus	51	51	100.0	100.0	100.0	15503
Enterobacter	11	20	55.0	9.09	72.73	3850
Clostridioides	24	24	100.0	100.0	100.0	14581
Sphaerotilus	0	1	0.0	0.0	0.0	285
Flavobacterium	64	79	81.01	56.25	98.44	5512
Brevundimonas	0	1	0.0	0.0	0.0	11
Butyrivibrio	0	5	0.0	0.0	0.0	137
Pectobacterium	47	68	69.12	21.28	91.49	5335
Shigella	32	68	47.06	0.0	87.5	1005
Geobacillus	5	6	83.33	100.0	100.0	5412
Cutibacterium	114	114	100.0	100.0	100.0	557
Sinomonas	0	2	0.0	0.0	0.0	0
Candidatus	0	31	0.0	0.0	0.0	0
Rhizobium	1	16	6.25	0.0	0.0	418
Photobacterium	0	1	0.0	0.0	0.0	2635
Erwinia	19	61	31.15	10.53	10.53	1388
Rhodobacteraceae	1	7	14.29	0.0	0.0	0
Campylobacter	50	81	61.73	46.0	46.0	18421
Burkholderia	40	58	68.97	32.5	37.5	808
Leuconostoc	3	19	15.79	33.33	33.33	359
Corynebacterium	32	35	91.43	100.0	100.0	17327
Mycobacteroides	0	3	0.0	0.0	0.0	434
Yersinia	20	37	54.05	20.0	20.0	5136
Ralstonia	24	45	53.33	87.5	87.5	1214
Rothia	1	1	100.0	100.0	100.0	2618
Clostridium	38	42	90.48	86.84	86.84	32375
Curvibacter	1	3	33.33	0.0	0.0	268
Sinorhizobium	0	14	0.0	0.0	0.0	0
Wolbachia	0	2	0.0	0.0	0.0	0
Bordetella	11	11	100.0	0.0	0.0	383
Caulobacter	2	26	7.69	0.0	0.0	0
Dinoroseobacter	0	4	0.0	0.0	0.0	51
Cyanobacteria	1	1	100.0	0.0	0.0	0
Lactobacillus	78	80	97.5	97.44	100.0	29608
Rheinheimera	48	54	88.89	0.0	0.0	472
Shewanella	4	11	36.36	50.0	50.0	3892
Raoultella	2	2	100.0	50.0	100.0	1034
Gammaproteobacteria	0	1	0.0	0.0	0.0	0
Nodularia	4	6	66.67	0.0	0.0	306
Agrobacterium	1	9	11.11	0.0	0.0	16
Bacteroides	4	5	80.0	100.0	100.0	9712
Virgibacillus	0	1	0.0	0.0	0.0	861
Exiguobacterium	2	4	50.0	100.0	100.0	488
Fusobacterium	2	2	100.0	100.0	100.0	5882
Microcystis	2	4	50.0	100.0	100.0	10631
Cronobacter	19	28	67.86	21.05	63.16	6291
Meiothermus	2	2	100.0	100.0	100.0	2527
Thermus	8	18	44.44	87.5	87.5	3556
Providencia	0	3	0.0	0.0	0.0	1686
Thermobifida	2	2	100.0	100.0	100.0	1430
Prevotella	15	15	100.0	100.0	100.0	9688
Paracoccus	5	7	71.43	60.0	80.0	2003
Aerococcus	1	1	100.0	0.0	0.0	614
Lentibacter	0	3	0.0	0.0	0.0	0
Brevibacterium	0	2	0.0	0.0	0.0	841
Marinobacter	1	3	33.33	0.0	0.0	1115
Weissella	0	4	0.0	0.0	0.0	91
Dickeya	12	22	54.55	75.0	75.0	3300
Paeniglutamicibacter	0	3	0.0	0.0	0.0	0
Enterobacteriaceae	0	4	0.0	0.0	0.0	0
Acidovorax	1	2	50.0	100.0	100.0	1868
bacterium	2	2	100.0	0.0	0.0	0
Mastigocladus	0	1	0.0	0.0	0.0	139
Leptospira	2	8	25.0	100.0	100.0	4741
Eggerthella	1	1	100.0	100.0	100.0	770
Ruegeria	0	15	0.0	0.0	0.0	68
Pasteurella	7	7	100.0	85.71	85.71	4311
Oenococcus	0	5	0.0	0.0	0.0	170
Marinomonas	4	5	80.0	100.0	100.0	1811
Anoxybacillus	1	1	100.0	0.0	100.0	2731
Schaalia	1	1	100.0	0.0	0.0	1243
Alteromonadaceae	1	1	100.0	0.0	0.0	0
Nocardia	0	2	0.0	0.0	0.0	1537
Faecalibacterium	8	8	100.0	87.5	87.5	1451
Pontimonas	0	1	0.0	0.0	0.0	0
Gluconobacter	1	1	100.0	100.0	100.0	200
Salinibacter	3	8	37.5	100.0	100.0	354
Erysipelothrix	1	2	50.0	0.0	0.0	93
Plesiomonas	0	1	0.0	0.0	0.0	218
Citromicrobium	0	1	0.0	0.0	0.0	0
Aphanizomenon	1	1	100.0	100.0	100.0	544
Lysinibacillus	0	1	0.0	0.0	0.0	1404
Propionibacterium	21	21	100.0	52.38	100.0	2159
Caldibacillus	1	1	100.0	100.0	100.0	686
Leclercia	2	2	100.0	0.0	0.0	885
Salicola	1	2	50.0	0.0	100.0	0
Liberibacter	0	4	0.0	0.0	0.0	0
Epibacterium	0	1	0.0	0.0	0.0	15
Bradyrhizobium	0	1	0.0	0.0	0.0	15
Morganella	1	6	16.67	0.0	0.0	0
Sphingobium	1	1	100.0	0.0	0.0	466
Helicobacter	4	27	14.81	50.0	50.0	1864
Rathayibacter	1	1	100.0	100.0	100.0	460
Erythrobacter	1	1	100.0	0.0	0.0	51
Aquamicrobium	0	1	0.0	0.0	0.0	50
Aeribacillus	1	1	100.0	100.0	100.0	574
Halomonas	2	2	100.0	100.0	100.0	6702
Salinivibrio	1	2	50.0	100.0	100.0	2591
Salipiger	1	1	100.0	0.0	100.0	0
Rhodovulum	1	2	50.0	100.0	100.0	728
Alphaproteobacteria	0	2	0.0	0.0	0.0	0
Nostoc	1	2	50.0	0.0	100.0	4718
Tsukamurella	3	6	50.0	0.0	0.0	9
Enterobacterales	14	54	25.93	0.0	0.0	0
Marinitoga	0	2	0.0	0.0	0.0	427
Acaryochloris	0	1	0.0	0.0	0.0	0
Cellulophaga	7	36	19.44	0.0	14.29	534
Moraxella	32	32	100.0	100.0	100.0	6791
Skermania	1	1	100.0	100.0	100.0	84
Hydrogenobaculum	0	1	0.0	0.0	0.0	123
Mannheimia	13	13	100.0	100.0	100.0	525
Brevibacillus	0	10	0.0	0.0	0.0	1425
Prochlorococcus	0	22	0.0	0.0	0.0	0
Rhodobacter	5	8	62.5	40.0	100.0	1743
Roseobacter	0	3	0.0	0.0	0.0	16
Parabacteroides	1	2	50.0	100.0	100.0	2540
Polaribacter	2	2	100.0	0.0	0.0	359
Delftia	2	3	66.67	50.0	50.0	1523
Puniceicoccales	0	1	0.0	0.0	0.0	0
Rhodoferax	1	1	100.0	0.0	0.0	349
Idiomarinaceae	0	2	0.0	0.0	0.0	0
Sulfitobacter	1	5	20.0	0.0	0.0	37
Lelliottia	0	1	0.0	0.0	0.0	123
Trichormus	0	1	0.0	0.0	0.0	645
Nitrincola	0	1	0.0	0.0	0.0	482
Croceibacter	2	2	100.0	0.0	100.0	0
Leptolyngbya	0	2	0.0	0.0	0.0	3301
Clavibacter	0	2	0.0	0.0	0.0	0
Shimwellia	1	1	100.0	0.0	100.0	74
Acidithiobacillus	1	1	100.0	0.0	0.0	560
Celeribacter	0	1	0.0	0.0	0.0	186
Nonlabens	0	2	0.0	0.0	0.0	79
Saccharomonospora	1	1	100.0	100.0	100.0	675
Thermoanaerobacterium	1	1	100.0	100.0	100.0	2830
Colwellia	0	1	0.0	0.0	0.0	661
Salisaeta	0	1	0.0	0.0	0.0	94
Sphingomonas	0	1	0.0	0.0	0.0	1554
Bdellovibrio	0	5	0.0	0.0	0.0	71
Planktothrix	1	1	100.0	100.0	100.0	1245
Pediococcus	1	1	100.0	0.0	100.0	1253
Tetrasphaera	0	1	0.0	0.0	0.0	39
Psychrobacter	1	2	50.0	100.0	100.0	1753
Glaesserella	2	2	100.0	0.0	100.0	104
Riemerella	1	1	100.0	100.0	100.0	373
Brochothrix	2	3	66.67	100.0	100.0	103
Aggregatibacter	2	2	100.0	100.0	100.0	2157
Sodalis	2	2	100.0	0.0	50.0	0
Kluyvera	2	2	100.0	0.0	100.0	42
Iodobacter	0	1	0.0	0.0	0.0	48
Spiroplasma	0	6	0.0	0.0	0.0	485
Thalassotalea	0	1	0.0	0.0	0.0	301
Phormidium	0	2	0.0	0.0	0.0	652
Kitasatospora	0	2	0.0	0.0	0.0	1384
Chlamydia	0	5	0.0	0.0	0.0	166
Actinomyces	1	1	100.0	100.0	100.0	7817
Mycoplasma	0	7	0.0	0.0	0.0	2188
Actinoplanes	0	1	0.0	0.0	0.0	343
Myxococcus	2	2	100.0	100.0	100.0	2723
Haemophilus	3	3	100.0	100.0	100.0	1416
Hamiltonella	0	1	0.0	0.0	0.0	0
Aurantimonas	1	1	100.0	0.0	0.0	45
Aliivibrio	0	1	0.0	0.0	0.0	543
Loktanella	0	1	0.0	0.0	0.0	11
Azospirillum	1	1	100.0	100.0	100.0	1632
[Brevibacterium]	0	1	0.0	0.0	0.0	0
alpha	0	1	0.0	0.0	0.0	0
[Bacillus]	0	1	0.0	0.0	0.0	0
Rhodothermus	1	1	100.0	100.0	100.0	1040
Acholeplasma	0	2	0.0	0.0	0.0	35
